# Supplementary material for: DNA methylation, microRNA expression profiles and their relationships with transcriptome in grass-fed and grain-fed Angus cattle rumen tissue
Source: PLoS One. 2019 Oct 17;14(10):e0214559. doi: 10.1371/journal.pone.0214559 (PMC6797229; doi:10.1371/journal.pone.0214559)
Supplement: S1 Table — (XLS) [file pone.0214559.s003.xls]

## Sheet: Sheet1
DMRs	Primers	Sequence
Region 1	F	5’-TTTTAAAAATGAGGAAAAGTTTGTA-3’
	R	5’-ACCCCATCAACCACAAAAAATC-3’
Region 2	F	5’-AATTTGATAATTAAGGGTTTTGGT-3’
	R	5’-AAAACCACAAAAAAAACCCCAC-3’
Region 3	F	5’-TGTTTGTTAGGGTATTTTTAGGTTATT-3’
	R	5’-AAATAATTCAAAACCAATATCTCACTTACT-3’
Region 4	F	5’-TGGTTTTAATTATTATTTAGAGGTTTATGA-3’
	R	5’-AAAAACTAAAACAAAAAACAACCTCCATAC-3’
Region 5	F	5’-TTTTTTGTTTTTTTAGGTGTGAGTG-3’
	R	5’-CACCACAAAATCACAATACTTCC-3’
