# Supplementary material for: DNA methylation, microRNA expression profiles and their relationships with transcriptome in grass-fed and grain-fed Angus cattle rumen tissue
Source: PLoS One. 2019 Oct 17;14(10):e0214559. doi: 10.1371/journal.pone.0214559 (PMC6797229; doi:10.1371/journal.pone.0214559)
Supplement: S2 Table — (XLS) [file pone.0214559.s004.xls]

## Sheet: Sheet1
miRNA ID	RT Primer	Forward Primer	Reverse Primer
bta-mir-122	gtcgtatccagtgcagggtccgaggtattcgcactggatacgacACAAACAC	gcgcTGGAGTGTGACAATG	gtgcagggtccgaggt
RPS18-F	GTGGTGTTGAGGAAAGCAGACA
RPS18-R	TGATCACACGTTCCACCTCATC
