# Supplementary material for: DNA methylation, microRNA expression profiles and their relationships with transcriptome in grass-fed and grain-fed Angus cattle rumen tissue
Source: PLoS One. 2019 Oct 17;14(10):e0214559. doi: 10.1371/journal.pone.0214559 (PMC6797229; doi:10.1371/journal.pone.0214559)
Supplement: S3 Table — The threshold of FDR <0.1 was used to call the significant difference. (XLS) [file pone.0214559.s005.xls]

seqnames	start	end	width	Conc	Conc_Grass	Conc_Grain	Fold	p.value	FDR
chr6	108234777	108236942	2166	7.75272938	8.119779718	7.259202858	0.86057686	2.91E-05	0.033592315
chr2	137020947	137023707	2761	9.905182218	10.10493354	9.673260028	0.431673511	0.000544156	0.096482717
chr24	24948908	24950529	1622	9.550728686	9.751022549	9.318074393	0.432948157	0.000667555	0.096482717
chr11	14312023	14313146	1124	9.343264528	9.55969177	9.088540153	0.471151617	0.000737985	0.096482717
chr2	136939995	136941061	1067	8.190975056	8.458246608	7.862667817	0.595578792	0.000802761	0.096482717
chr28	11985832	11987714	1883	9.802513077	10.00628073	9.565155897	0.441124832	0.000939477	0.096482717
chr24	24951322	24953225	1904	9.993229586	10.17912719	9.779784986	0.399342204	0.001012319	0.096482717
chr4	120642325	120646438	4114	10.14732746	10.3237851	9.946239587	0.377545511	0.00109098	0.096482717
chr14	83971151	83972327	1177	5.840268233	6.316892113	5.123636342	1.193255771	0.001278529	0.096482717
chrX	134398527	134405194	6668	11.1268624	11.28866239	10.94459699	0.344065398	0.001944722	0.096482717
chr11	79837577	79841604	4028	10.40064727	10.56310515	10.21754635	0.3455588	0.002060142	0.096482717
chr1	139204261	139209578	5318	10.73779706	10.89523699	10.56104709	0.334189899	0.002119369	0.096482717
chr3	13904731	13908897	4167	10.41427187	10.57978019	10.22728559	0.352494606	0.002121988	0.096482717
chr11	107298529	107302282	3754	9.442829164	9.635654965	9.220195745	0.41545922	0.00215916	0.096482717
chr3	121411598	121415462	3865	9.953019916	10.11919468	9.765182289	0.354012393	0.00233648	0.096482717
chr25	30365009	30369446	4438	10.4465087	10.60856322	10.26392014	0.34464308	0.002504737	0.096482717
chr19	61934321	61940989	6669	10.94446387	11.09561089	10.77560825	0.320002636	0.002506925	0.096482717
chr8	56849955	56855634	5680	10.95036241	11.11044007	10.77028023	0.340159847	0.00267247	0.096482717
chr6	77982061	77987618	5558	10.97381742	11.12714079	10.80224036	0.324900438	0.002709944	0.096482717
chr1	57218977	57223992	5016	10.55863639	10.7131129	10.38561363	0.327499269	0.003092894	0.096482717
chr6	56670962	56672792	1831	9.383909403	9.561094219	9.181876275	0.379217944	0.003196713	0.096482717
chr3	86719052	86726528	7477	11.24438971	11.39371571	11.07780411	0.315911599	0.003276652	0.096482717
chr6	89209872	89216859	6988	11.5243181	11.67862389	11.35150954	0.327114353	0.003294511	0.096482717
chr1	45142373	45146301	3929	10.39962398	10.55401745	10.22670543	0.327312024	0.003314811	0.096482717
chr25	4825865	4831631	5767	10.79250932	10.94032138	10.62780606	0.312515322	0.003453388	0.096482717
chr13	31597602	31605908	8307	11.20216565	11.35037789	11.03696525	0.313412634	0.003512531	0.096482717
chrX	18975643	18984989	9347	11.55630497	11.70538785	11.39002195	0.315365903	0.004147577	0.096482717
chr8	89372605	89378142	5538	10.98000204	11.13351454	10.80818806	0.325326476	0.004276048	0.096482717
chr14	40544321	40548755	4435	10.5960974	10.75027507	10.42344957	0.326825495	0.004280972	0.096482717
chr25	36121112	36124205	3094	9.775435364	9.938276447	9.591847368	0.34642908	0.004457186	0.096482717
chr14	43041994	43045188	3195	10.52243268	10.67854644	10.34735283	0.331193613	0.004574753	0.096482717
chr8	6204897	6209570	4674	10.44819755	10.59898397	10.27979196	0.319192006	0.004664198	0.096482717
chr11	107303507	107308694	5188	10.14714765	10.30983556	9.963754385	0.346081173	0.004997396	0.096482717
chr28	40135642	40141488	5847	10.75516949	10.89743306	10.59732715	0.300105901	0.005216311	0.096482717
chr2	136709610	136712023	2414	9.372383116	9.533491682	9.190994859	0.342496823	0.005241466	0.096482717
chr2	27698266	27699488	1223	9.063656657	9.247935545	8.852344218	0.395591327	0.00538642	0.096482717
chr13	10754438	10756418	1981	9.626401056	9.789886408	9.441993515	0.347892893	0.005397236	0.096482717
chr10	80007538	80008807	1270	9.337475045	9.52194444	9.125911958	0.396032482	0.005634631	0.096482717
chr23	11375201	11377585	2385	9.575309216	9.736702567	9.393559786	0.343142781	0.005784502	0.096482717
chr5	115975843	115982493	6651	11.04507188	11.18638432	10.88839975	0.297984571	0.005807846	0.096482717
chr1	135831742	135833929	2188	9.215043002	9.384212397	9.023368838	0.360843559	0.005831988	0.096482717
chr4	9117831	9121985	4155	10.40572486	10.55391446	10.24055259	0.313361866	0.005873569	0.096482717
chr20	66337133	66340556	3424	10.18340453	10.3285889	10.02195786	0.306631037	0.005986876	0.096482717
chr5	54080850	54089893	9044	11.44824487	11.58666162	11.29512484	0.291536785	0.006045466	0.096482717
chr1	61603081	61604984	1904	10.14256549	10.30569779	9.958607146	0.347090644	0.006071806	0.096482717
chr6	89216944	89221730	4787	10.93836868	11.08667308	10.77305375	0.313619333	0.006106031	0.096482717
chr24	35456113	35458213	2101	9.620943708	9.78253376	9.438944721	0.343589038	0.006110849	0.096482717
chr27	35828888	35832902	4015	10.36593656	10.51310364	10.20203388	0.311069761	0.006137949	0.096482717
chr11	97755105	97758962	3858	10.43078145	10.57571673	10.26964279	0.306073943	0.006177335	0.096482717
chrX	108648780	108658088	9309	11.54335762	11.67571975	11.39761367	0.27810608	0.006276435	0.096482717
chr6	88823799	88825718	1920	9.753280342	9.913633965	9.572848745	0.34078522	0.006437456	0.096482717
chr11	79569704	79572648	2945	9.658107165	9.818050188	9.478195405	0.339854783	0.006510225	0.096482717
chr4	120820388	120827258	6871	10.74799774	10.8908576	10.58942089	0.301436704	0.006531053	0.096482717
chr3	90642746	90643878	1133	9.115384075	9.290293866	8.916304569	0.373989297	0.006566172	0.096482717
chr14	213558	216363	2806	9.152642477	9.32013554	8.963118166	0.357017373	0.00664989	0.096482717
chr27	6209977	6214401	4425	10.52293632	10.66331108	10.36741616	0.295894924	0.006793994	0.096482717
chr2	100162501	100165375	2875	9.849727785	10.0030413	9.678163083	0.324878215	0.006815612	0.096482717
chr9	29233801	29237036	3236	9.801348061	9.958191606	9.625349567	0.332842039	0.006871803	0.096482717
chr27	6857034	6862637	5604	10.81500027	10.95666894	10.65789007	0.298778865	0.006902062	0.096482717
chr22	52821569	52824959	3391	10.1240134	10.27333335	9.957435326	0.315898028	0.007059063	0.096482717
chr26	51202625	51207169	4545	10.43936127	10.58670386	10.27524082	0.311463037	0.007262436	0.096482717
chr27	25153173	25160221	7049	10.99928315	11.14004689	10.84328532	0.296761572	0.007343379	0.096482717
chr26	17970502	17973081	2580	10.09327742	10.24601463	9.922434258	0.32358037	0.007351555	0.096482717
chr22	15347004	15352175	5172	10.7099523	10.85104321	10.55355248	0.297490732	0.007355512	0.096482717
chr28	31992798	32007184	14387	12.10591749	12.24129509	11.9565085	0.284786591	0.007537466	0.096482717
chr9	78362050	78364014	1965	9.499958191	9.658463514	9.321863974	0.33659954	0.007547379	0.096482717
chr4	51990994	51996976	5983	10.80459885	10.94780446	10.6455958	0.302208657	0.007737693	0.096482717
chr4	28200191	28203641	3451	9.942994893	10.10132208	9.765125591	0.336196489	0.007835502	0.096482717
chr4	46195841	46204829	8989	11.41874204	11.54741585	11.27745794	0.269957904	0.007899342	0.096482717
chr18	11464160	11468734	4575	10.30473205	10.44488017	10.14949006	0.295390115	0.007931709	0.096482717
chr9	70595816	70603807	7992	11.21374213	11.34874067	11.06479478	0.283945889	0.007992178	0.096482717
chr7	110040992	110048416	7425	11.24467532	11.37957543	11.09584782	0.283727615	0.00808897	0.096482717
chr12	65198131	65202281	4151	10.35937516	10.49887363	10.20493006	0.293943571	0.008149327	0.096482717
chr18	51267810	51273011	5202	10.55926766	10.69899826	10.40453791	0.294460354	0.008166397	0.096482717
chr27	1368508	1372261	3754	10.07973496	10.23293587	9.908311288	0.32462458	0.008361555	0.096482717
chr22	53682329	53688377	6049	10.70378349	10.83967314	10.55375045	0.285922687	0.008412707	0.096482717
chr10	49984390	49986802	2413	9.784903663	9.937484158	9.614256584	0.323227574	0.008450474	0.096482717
chr5	90284107	90288417	4311	10.18279662	10.31787907	10.03374711	0.284131962	0.008595523	0.096482717
chr20	23542244	23543916	1673	9.092839209	9.259518965	8.904355893	0.355163072	0.008724549	0.096482717
chr12	39224323	39228617	4295	10.3950315	10.53484023	10.24020593	0.294634301	0.008757638	0.096482717
chr7	50890842	50893299	2458	9.712944066	9.86476038	9.543252506	0.321507874	0.008766638	0.096482717
chr14	4916998	4924866	7869	11.33143701	11.46770255	11.18094556	0.286756987	0.00880468	0.096482717
chr5	104801367	104804223	2857	10.18947796	10.34249255	10.0182876	0.324204951	0.008864389	0.096482717
chr27	35833073	35836144	3072	10.08528043	10.23422679	9.919167272	0.315059514	0.008907527	0.096482717
chr18	30850147	30856572	6426	11.03903242	11.17633667	10.88727284	0.28906383	0.008975903	0.096482717
chr21	41333080	41334403	1324	9.584822651	9.753696687	9.39352769	0.360168997	0.008985191	0.096482717
chr7	80250271	80253761	3491	10.20050098	10.34244732	10.04304913	0.299398191	0.009004156	0.096482717
chr8	1181445	1184759	3315	10.25147575	10.3874357	10.10135701	0.286078694	0.009129407	0.096482717
chr16	63153742	63159653	5912	11.00017889	11.13278267	10.85414187	0.278640802	0.009274499	0.096482717
chr6	56204160	56206322	2163	9.996171649	10.1521245	9.821294191	0.330830312	0.00928741	0.096482717
chr8	24916278	24925503	9226	11.4812644	11.61363145	11.33551448	0.278116963	0.009308612	0.096482717
chrX	83184427	83191479	7053	11.1412631	11.27825552	10.98988444	0.288371085	0.009370512	0.096482717
chr6	89204990	89209751	4762	10.38377205	10.52049736	10.23271954	0.287777814	0.009482304	0.096482717
chr4	12621260	12625401	4142	10.08898567	10.22732721	9.93595766	0.291369553	0.009496584	0.096482717
chr3	75988187	75991493	3307	10.00186434	10.14837594	9.838774432	0.309601506	0.009513198	0.096482717
chr8	44633656	44637924	4269	10.70032121	10.84258092	10.54248362	0.3000973	0.00953065	0.096482717
chr1	116105209	116108689	3481	10.24622845	10.38610601	10.09131843	0.29478758	0.009594981	0.096482717
chrX	108495205	108500572	5368	10.86486384	10.99817425	10.71796917	0.280205078	0.009752111	0.096482717
chr22	37917713	37920659	2947	9.841555039	9.988440838	9.678001235	0.310439603	0.009782034	0.096482717
chr16	55857386	55858740	1355	5.932605976	5.350590464	6.346167721	-0.995577257	0.009854101	0.096482717
chr16	23608929	23612541	3613	10.17951474	10.32272663	10.02050394	0.302222689	0.009939138	0.096482717
chr16	77045960	77047363	1404	6.163232671	6.520263517	5.687723182	0.832540335	0.009946427	0.096482717
chr20	2987196	2991911	4716	10.57932167	10.7177309	10.42621083	0.291520074	0.009981866	0.096482717
chr22	37930695	37937030	6336	11.06895075	11.2028231	10.92137338	0.281449721	0.010052194	0.096482717
chr17	37120421	37123999	3579	9.993841763	10.13917551	9.832210314	0.3069652	0.010269194	0.096482717
chr4	27755033	27761088	6056	10.54309712	10.67355667	10.39965689	0.273899788	0.010386574	0.096482717
chr5	56220620	56222202	1583	9.726587957	9.881366425	9.553186214	0.328180211	0.010443229	0.096482717
chr5	47614810	47618002	3193	10.09582186	10.23553968	9.941107783	0.294431896	0.010515832	0.096482717
chr10	77827234	77829644	2411	9.303091447	9.463601903	9.122461206	0.341140697	0.010529169	0.096482717
chr17	50199446	50204547	5102	10.60383822	10.74057816	10.45276785	0.287810311	0.010583992	0.096482717
chrX	100087295	100092049	4755	10.50025861	10.63517425	10.35141219	0.283762068	0.010653303	0.096482717
chr6	56557477	56559442	1966	9.409460076	9.563469365	9.237023401	0.326445964	0.010733667	0.096482717
chr15	71059957	71064836	4880	10.89208301	11.03002325	10.73954598	0.290477267	0.01086787	0.096482717
chr12	79831776	79836764	4989	10.79656511	10.93547155	10.64284548	0.292626062	0.010885873	0.096482717
chr4	98761987	98764931	2945	9.80046243	9.94434747	9.640621176	0.303726294	0.011007955	0.096482717
chr6	89201933	89204887	2955	9.743634752	9.88842619	9.582673921	0.305752269	0.011012361	0.096482717
chr26	17969315	17970486	1172	8.903824691	9.078377106	8.705208188	0.373168918	0.011020749	0.096482717
chr26	40483235	40487477	4243	10.26009695	10.39766387	10.10801637	0.289647496	0.011026339	0.096482717
chr8	24880548	24883983	3436	10.06279816	10.20399162	9.906272285	0.297719338	0.011050215	0.096482717
chr4	33090115	33091682	1568	6.433512226	6.757181856	6.015567488	0.741614369	0.011081426	0.096482717
chr1	157925699	157927305	1607	5.949390654	6.363695497	5.36589235	0.997803147	0.011172258	0.096482717
chr26	47088694	47090814	2121	9.701975393	9.853476515	9.53267761	0.320798906	0.011257938	0.096482717
chr10	28468018	28473582	5565	10.80983443	10.94271728	10.66345879	0.27925849	0.01126317	0.096482717
chr1	57442018	57450966	8949	11.48974048	11.61842592	11.34844235	0.269983567	0.011411622	0.096482717
chr27	28502458	28504999	2542	10.43886329	10.58948929	10.2706578	0.318831494	0.011415151	0.096482717
chr16	36586157	36593468	7312	11.11688136	11.24521525	10.97600703	0.269208221	0.011523888	0.096482717
chr4	95950928	95953533	2606	9.906060411	10.05033334	9.745740231	0.304593109	0.011608716	0.096482717
chr1	153213229	153214845	1617	9.254511932	9.411323052	9.078554275	0.332768776	0.011631154	0.096482717
chr9	97744989	97746009	1021	6.52810144	6.833816204	6.139687706	0.694128498	0.011638381	0.096482717
chrX	147279410	147283203	3794	10.32846559	10.46838228	10.17350758	0.2948747	0.011692016	0.096482717
chr27	6278158	6280514	2357	9.610426212	9.761978535	9.441064475	0.32091406	0.011712089	0.096482717
chr4	35257831	35262261	4431	10.39708188	10.52970168	10.25102541	0.278676272	0.01181312	0.096482717
chr20	70553392	70554845	1454	6.890615561	7.170637772	6.542824705	0.627813067	0.011873476	0.096482717
chr8	92832239	92834979	2741	9.951682702	10.09962163	9.786821855	0.312799779	0.011888952	0.096482717
chr6	10362466	10367940	5475	10.76714476	10.90213543	10.618207	0.28392843	0.011925545	0.096482717
chr3	119102986	119104009	1024	8.713766776	8.883865645	8.520898122	0.362967523	0.011950343	0.096482717
chr14	1341337	1344029	2693	8.969241919	9.133272415	8.784140275	0.34913214	0.012090937	0.096482717
chr9	37575018	37577229	2212	9.558881684	9.709460333	9.390735262	0.318725071	0.012203611	0.096482717
chr1	124938140	124942641	4502	10.48954091	10.62346852	10.34189638	0.281572135	0.012233903	0.096482717
chr7	74640892	74643122	2231	9.445718378	9.594700055	9.27956127	0.315138785	0.012258526	0.096482717
chr4	31346099	31347605	1507	9.170517296	9.331184211	8.989688836	0.341495375	0.012284136	0.096482717
chrX	146838961	146841665	2705	9.184353262	9.345037012	9.00350347	0.341533542	0.012292124	0.096482717
chr17	23914312	23915464	1153	8.63450516	8.811201933	8.433106551	0.378095382	0.012337551	0.096482717
chr14	40406023	40408086	2064	9.309614966	9.462478961	9.138613114	0.323865847	0.012721157	0.096482717
chr2	54120750	54123182	2433	9.426931033	9.585618359	9.248606955	0.337011403	0.012758649	0.096482717
chrX	19173989	19182971	8983	11.50316589	11.63523355	11.35777894	0.277454619	0.012775938	0.096482717
chrX	123927085	123930423	3339	10.04422541	10.18597902	9.887010717	0.298968299	0.012809401	0.096482717
chr17	269406	270828	1423	9.892470434	10.04988067	9.715757877	0.334122796	0.01283412	0.096482717
chr8	99199470	99203893	4424	10.41949529	10.55493968	10.27000493	0.284934752	0.012895385	0.096482717
chr8	3288274	3290585	2312	9.497331934	9.642961135	9.335334901	0.307626235	0.012918472	0.096482717
chrX	19138869	19142370	3502	10.18859441	10.32408453	10.03904833	0.285036196	0.013019925	0.096482717
chr25	19008995	19012376	3382	10.14813314	10.29325253	9.986766836	0.306485697	0.013136034	0.096482717
chr6	114726718	114731920	5203	10.93226311	11.06900025	10.78119616	0.287804089	0.013212136	0.096482717
chr9	45082457	45089127	6671	10.98654707	11.10983653	10.85172866	0.25810787	0.013217294	0.096482717
chr11	65896800	65899215	2416	9.35721017	9.505806076	9.191532868	0.314273208	0.013258321	0.096482717
chr20	48551745	48560583	8839	11.46468245	11.59577567	11.32047569	0.275299977	0.013321987	0.096482717
chr3	62177469	62178909	1441	9.05352055	9.219747907	8.865615702	0.354132205	0.013342147	0.096482717
chr14	33839571	33842192	2622	9.543553585	9.698353633	9.370124749	0.328228885	0.013390377	0.096482717
chr5	90275719	90279535	3817	9.782402343	9.918181864	9.632503571	0.285678292	0.013444169	0.096482717
chr3	85603507	85606642	3136	10.05621406	10.19570783	9.901774706	0.293933129	0.013468462	0.096482717
chr10	39688552	39690689	2138	9.58027239	9.725570403	9.418685153	0.30688525	0.013555277	0.096482717
chr4	66548240	66552224	3985	10.22069746	10.35611958	10.07123422	0.284885361	0.013569654	0.096482717
chr10	90625040	90626538	1499	9.879670617	10.03790329	9.701920626	0.33598266	0.013627975	0.096482717
chr5	103558089	103561616	3528	10.02915542	10.16462138	9.879638777	0.284982599	0.013813487	0.096739844
chr8	88378287	88379800	1514	9.299315973	9.456634965	9.122718433	0.333916532	0.013832995	0.096739844
chr22	2865786	2869860	4075	10.22326158	10.3583618	10.07419044	0.284171359	0.013986749	0.096739844
chr11	80522877	80529053	6177	10.8370605	10.96521907	10.69639742	0.268821655	0.014040291	0.096739844
chr21	20113319	20114993	1675	8.675388194	8.842070101	8.486902126	0.355167974	0.014083444	0.096739844
chr2	70592700	70595167	2468	10.4699383	10.606722	10.31881451	0.287907487	0.014189786	0.096893572
chr5	83594092	83596114	2023	9.329789222	9.476940416	9.165906238	0.311034178	0.014617757	0.097045968
chr8	25912840	25916828	3989	10.31342585	10.44431148	10.16947029	0.274841186	0.01466069	0.097045968
chr8	91142479	91146100	3622	10.16826851	10.3055853	10.01649362	0.289091683	0.014870129	0.097045968
chr8	121768	123498	1731	9.996107774	10.14651971	9.82816926	0.318350445	0.014883754	0.097045968
chr9	24550964	24554707	3744	10.09648702	10.23253457	9.946261468	0.2862731	0.014912204	0.097045968
chr26	46909264	46911541	2278	9.269777758	9.42303318	9.098285815	0.324747366	0.014916461	0.097045968
chr11	107284147	107292675	8529	11.09987732	11.23690004	10.94846166	0.288438378	0.015057152	0.097045968
chr1	157472094	157473384	1291	7.486835672	7.729587449	7.194806683	0.534780766	0.015131477	0.097045968
chr4	30632334	30639033	6700	11.08988258	11.21633776	10.95126911	0.26506865	0.015212139	0.097045968
chr13	7749694	7752578	2885	9.884630608	10.02176044	9.733084113	0.28867633	0.015352999	0.097045968
chr11	99113770	99120220	6451	10.89161906	11.0220269	10.74824133	0.27378557	0.015373349	0.097045968
chr3	86551931	86554453	2523	9.700102613	9.843459026	9.540913591	0.302545435	0.015434777	0.097045968
chr3	32650122	32652301	2180	9.859565507	10.0052329	9.697521204	0.307711696	0.015457774	0.097045968
chr7	41481349	41484297	2949	9.488916597	9.630434276	9.331992098	0.298442178	0.015659029	0.097045968
chr27	41474465	41475592	1128	6.452918647	6.75586513	6.068972517	0.686892613	0.015790915	0.097045968
chrX	30971480	30973037	1558	9.493797103	9.642449816	9.328049166	0.31440065	0.015802503	0.097045968
chr8	92536165	92537451	1287	8.492219518	8.66537706	8.295407646	0.369969414	0.015830611	0.097045968
chr1	65322950	65326213	3264	10.02908073	10.16988764	9.873029869	0.296857768	0.015978369	0.097045968
chr2	103754600	103755084	485	7.808468877	8.019474365	7.56122668	0.458247685	0.01599694	0.097045968
chr1	34830448	34832592	2145	9.383856557	9.528926588	9.222551291	0.306375297	0.016019649	0.097045968
chr18	12644985	12647833	2849	9.838761537	9.974562233	9.688836952	0.285725281	0.0161147	0.097045968
chr13	42173158	42175542	2385	9.35571067	9.495690935	9.200674662	0.295016272	0.016159006	0.097045968
chr6	33081930	33083735	1806	9.201861045	9.352737916	9.033342587	0.319395329	0.016159933	0.097045968
chr1	153215166	153219230	4065	10.28114847	10.41028377	10.13930772	0.270976046	0.016230392	0.097045968
chr22	45491316	45493476	2161	9.034658653	9.188719203	8.862157697	0.326561507	0.016475701	0.097377014
chr6	110258127	110261220	3094	9.880750783	10.01273847	9.735460749	0.277277724	0.016531902	0.097377014
chr1	57553027	57554175	1149	8.850302767	9.018412044	8.65998884	0.358423204	0.016591076	0.097377014
chr27	37444782	37447123	2342	9.636878016	9.78354576	9.473594574	0.309951186	0.016693393	0.097377014
chr20	14751719	14760522	8804	10.96774411	11.08443659	10.84077569	0.243660903	0.016855394	0.097377014
chr9	96970209	96974505	4297	10.46215805	10.59114807	10.32049258	0.270655492	0.016929484	0.097377014
chr8	11968600	11974115	5516	10.5931249	10.7227702	10.45066854	0.272101658	0.017034143	0.097377014
chr3	86734235	86737196	2962	9.797627083	9.934336119	9.646594437	0.287741682	0.017150587	0.097377014
chr2	8751214	8753942	2729	9.797571301	9.934567097	9.646188521	0.288378576	0.01719845	0.097377014
chr12	52674267	52677129	2863	9.800482075	9.934494354	9.652734616	0.281759738	0.017237145	0.097377014
chr14	632772	633673	902	6.590730844	6.894040131	6.206200475	0.687839656	0.017273113	0.097377014
chr8	94960915	94961878	964	9.25441741	9.415327642	9.07328059	0.342047052	0.017298343	0.097377014
chr28	43079045	43082446	3402	9.783316565	9.916942828	9.636038238	0.28090459	0.017598021	0.098423249
chr14	443077	445452	2376	7.638480633	7.850881051	7.38931978	0.461561271	0.017703473	0.098423249
chr8	38630030	38632211	2182	9.570091699	9.706261933	9.41971651	0.286545423	0.017809171	0.098423249
chr17	9726587	9732167	5581	10.82440912	10.94672739	10.6907513	0.255976089	0.017849742	0.098423249
chr1	13546261	13553255	6995	10.99940893	11.12144482	10.86608826	0.255356556	0.018025869	0.098423249
chr12	26378323	26381337	3015	9.866655043	10.00378626	9.715106861	0.2886794	0.018046019	0.098423249
chrX	19153780	19155794	2015	9.203695322	9.352846787	9.037326948	0.315519839	0.018190633	0.098423249
chr16	55916571	55918572	2002	5.981315894	5.488342457	6.34806154	-0.859719082	0.01820044	0.098423249
chr11	107292819	107294792	1974	9.232886297	9.39210842	9.053886414	0.338222006	0.018322639	0.098423249
chr17	37498261	37499691	1431	9.151698147	9.311220103	8.972319125	0.338900978	0.018337087	0.098423249
chr3	69795271	69797473	2203	9.158798911	9.308254111	8.992052461	0.31620165	0.018610201	0.099426721
chr19	40584	42905	2322	9.271056365	9.417624633	9.10789623	0.309728403	0.018778708	0.099864649
