# Supplementary material for: DNA methylation, microRNA expression profiles and their relationships with transcriptome in grass-fed and grain-fed Angus cattle rumen tissue
Source: PLoS One. 2019 Oct 17;14(10):e0214559. doi: 10.1371/journal.pone.0214559 (PMC6797229; doi:10.1371/journal.pone.0214559)
Supplement: S4 Table — (XLS) [file pone.0214559.s006.xls]

## Sheet: Exon Annotation
space	start	end	width	names	feature	start_position	end_position	insideFeature	distancetoFeature	shortestDistance	fromOverlappingOrNearest
chr1	139204261	139209578	5318	001 ENSBTAE00000456776	ENSBTAE00000456776	139678041	139678078	upstream	-473780	468463	NearestLocation
chr1	57218977	57223992	5016	002 ENSBTAE00000353499	ENSBTAE00000353499	57216755	57216962	downstream	2222	2015	NearestLocation
chr1	45142373	45146301	3929	003 ENSBTAE00000451450	ENSBTAE00000451450	45091053	45091460	downstream	51320	50913	NearestLocation
chr1	135831742	135833929	2188	004 ENSBTAE00000075226	ENSBTAE00000075226	135871800	135872195	downstream	40453	37871	NearestLocation
chr1	61603081	61604984	1904	005 ENSBTAE00000440724	ENSBTAE00000440724	61585762	61585985	upstream	-17096	17096	NearestLocation
chr1	116105209	116108689	3481	006 ENSBTAE00000483019	ENSBTAE00000483019	116197011	116197376	downstream	92167	88322	NearestLocation
chr1	157925699	157927305	1607	007 ENSBTAE00000452688	ENSBTAE00000452688	158298805	158299185	downstream	373486	371500	NearestLocation
chr1	57442018	57450966	8949	008 ENSBTAE00000438345	ENSBTAE00000438345	57438323	57438451	upstream	-3567	3567	NearestLocation
chr1	153213229	153214845	1617	009 ENSBTAE00000419061	ENSBTAE00000419061	153233567	153234015	upstream	-20338	18722	NearestLocation
chr1	124938140	124942641	4502	010 ENSBTAE00000434133	ENSBTAE00000434133	124790931	124791039	downstream	147209	147101	NearestLocation
chr1	157472094	157473384	1291	011 ENSBTAE00000392543	ENSBTAE00000392543	157261612	157261755	upstream	-210339	210339	NearestLocation
chr1	65322950	65326213	3264	012 ENSBTAE00000481846	ENSBTAE00000481846	65322483	65322593	upstream	-357	357	NearestLocation
chr1	34830448	34832592	2145	013 ENSBTAE00000442741	ENSBTAE00000442741	34707131	34707256	upstream	-123192	123192	NearestLocation
chr1	153215166	153219230	4065	014 ENSBTAE00000419061	ENSBTAE00000419061	153233567	153234015	upstream	-18401	14337	NearestLocation
chr1	57553027	57554175	1149	015 ENSBTAE00000308283	ENSBTAE00000308283	57568530	57568642	upstream	-15503	14355	NearestLocation
chr1	13546261	13553255	6995	016 ENSBTAE00000441509	ENSBTAE00000441509	14608519	14608853	downstream	1062592	1055264	NearestLocation
chr10	80007538	80008807	1270	017 ENSBTAE00000476142	ENSBTAE00000476142	80078677	80078712	upstream	-71139	69870	NearestLocation
chr10	49984390	49986802	2413	018 ENSBTAE00000281995	ENSBTAE00000281995	49904170	49904536	downstream	80220	79854	NearestLocation
chr10	77827234	77829644	2411	019 ENSBTAE00000413830	ENSBTAE00000413830	77878595	77878621	downstream	51387	48951	NearestLocation
chr10	28468018	28473582	5565	020 ENSBTAE00000283906	ENSBTAE00000283906	28459345	28459494	downstream	8673	8524	NearestLocation
chr10	39688552	39690689	2138	021 ENSBTAE00000056708	ENSBTAE00000056708	39735371	39736135	downstream	47583	44682	NearestLocation
chr10	90625040	90626538	1499	022 ENSBTAE00000130787	ENSBTAE00000130787	90133908	90134649	downstream	491132	490391	NearestLocation
chr11	14312023	14313146	1124	023 ENSBTAE00000444960	ENSBTAE00000444960	14281605	14281717	upstream	-30306	30306	NearestLocation
chr11	79837577	79841604	4028	024 ENSBTAE00000432403	ENSBTAE00000432403	79514891	79515190	upstream	-322387	322387	NearestLocation
chr11	107298529	107302282	3754	025 ENSBTAE00000451618	ENSBTAE00000451618	107261501	107261718	downstream	37028	36811	NearestLocation
chr11	107303507	107308694	5188	026 ENSBTAE00000451618	ENSBTAE00000451618	107261501	107261718	downstream	42006	41789	NearestLocation
chr11	97755105	97758962	3858	027 ENSBTAE00000435130	ENSBTAE00000435130	97780157	97780240	upstream	-25052	21195	NearestLocation
chr11	79569704	79572648	2945	028 ENSBTAE00000432403	ENSBTAE00000432403	79514891	79515190	upstream	-54514	54514	NearestLocation
chr11	65896800	65899215	2416	029 ENSBTAE00000330784	ENSBTAE00000330784	65826491	65826759	downstream	70309	70041	NearestLocation
chr11	80522877	80529053	6177	030 ENSBTAE00000055586	ENSBTAE00000055586	80265754	80266800	downstream	257123	256077	NearestLocation
chr11	107284147	107292675	8529	031 ENSBTAE00000451618	ENSBTAE00000451618	107261501	107261718	downstream	22646	22429	NearestLocation
chr11	99113770	99120220	6451	032 ENSBTAE00000261443	ENSBTAE00000261443	99103242	99103590	downstream	10528	10180	NearestLocation
chr11	107292819	107294792	1974	033 ENSBTAE00000451618	ENSBTAE00000451618	107261501	107261718	downstream	31318	31101	NearestLocation
chr12	65198131	65202281	4151	034 ENSBTAE00000446584	ENSBTAE00000446584	64197136	64197240	downstream	1000995	1000891	NearestLocation
chr12	39224323	39228617	4295	035 ENSBTAE00000441426	ENSBTAE00000441426	39640396	39640466	upstream	-416073	411779	NearestLocation
chr12	79831776	79836764	4989	036 ENSBTAE00000111930	ENSBTAE00000111930	79846524	79846640	downstream	14864	9760	NearestLocation
chr12	52674267	52677129	2863	037 ENSBTAE00000203955	ENSBTAE00000203955	52672843	52672988	upstream	-1279	1279	NearestLocation
chr12	26378323	26381337	3015	038 ENSBTAE00000465499	ENSBTAE00000465499	26361410	26361421	upstream	-16902	16902	NearestLocation
chr13	31597602	31605908	8307	039 ENSBTAE00000053679	ENSBTAE00000053679	31614396	31614613	downstream	17011	8488	NearestLocation
chr13	10754438	10756418	1981	040 ENSBTAE00000004974	ENSBTAE00000004974	10760673	10760829	upstream	-6235	4255	NearestLocation
chr13	7749694	7752578	2885	041 ENSBTAE00000454686	ENSBTAE00000454686	7648321	7648329	upstream	-101365	101365	NearestLocation
chr13	42173158	42175542	2385	042 ENSBTAE00000345223	ENSBTAE00000345223	42217371	42221004	downstream	47846	41829	NearestLocation
chr14	83971151	83972327	1177	043 ENSBTAE00000144728	ENSBTAE00000144728	83972438	83972589	upstream	-1287	111	NearestLocation
chr14	40544321	40548755	4435	044 ENSBTAE00000473564	ENSBTAE00000473564	40530372	40530440	upstream	-13881	13881	NearestLocation
chr14	43041994	43045188	3195	045 ENSBTAE00000463873	ENSBTAE00000463873	42985265	42985951	upstream	-56043	56043	NearestLocation
chr14	213558	216363	2806	046 ENSBTAE00000447290	ENSBTAE00000447290	214422	214541	includeFeature	983	864	NearestLocation
chr14	4916998	4924866	7869	047 ENSBTAE00000482040	ENSBTAE00000482040	4740811	4741649	downstream	176187	175349	NearestLocation
chr14	1341337	1344029	2693	048 ENSBTAE00000483587	ENSBTAE00000483587	1342214	1342333	includeFeature	996	877	NearestLocation
chr14	40406023	40408086	2064	049 ENSBTAE00000347886	ENSBTAE00000347886	40420996	40421283	upstream	-14973	12910	NearestLocation
chr14	33839571	33842192	2622	050 ENSBTAE00000456118	ENSBTAE00000456118	33644146	33644209	upstream	-195362	195362	NearestLocation
chr14	632772	633673	902	051 ENSBTAE00000467121	ENSBTAE00000467121	582986	583105	downstream	49786	49667	NearestLocation
chr14	443077	445452	2376	052 ENSBTAE00000459648	ENSBTAE00000459648	412106	412212	downstream	30971	30865	NearestLocation
chr15	71059957	71064836	4880	053 ENSBTAE00000312344	ENSBTAE00000312344	71047556	71047665	upstream	-12292	12292	NearestLocation
chr16	63153742	63159653	5912	054 ENSBTAE00000435492	ENSBTAE00000435492	63127549	63128053	upstream	-25689	25689	NearestLocation
chr16	55857386	55858740	1355	055 ENSBTAE00000446271	ENSBTAE00000446271	55896306	55896879	downstream	39493	37566	NearestLocation
chr16	23608929	23612541	3613	056 ENSBTAE00000441429	ENSBTAE00000441429	23447453	23447535	upstream	-161394	161394	NearestLocation
chr16	77045960	77047363	1404	057 ENSBTAE00000012483	ENSBTAE00000012483	77046129	77047232	includeFeature	-169	131	NearestLocation
chr16	36586157	36593468	7312	058 ENSBTAE00000349822	ENSBTAE00000349822	36610838	36610944	upstream	-24681	17370	NearestLocation
chr16	55916571	55918572	2002	059 ENSBTAE00000483514	ENSBTAE00000483514	55916706	55917279	includeFeature	708	135	NearestLocation
chr17	37120421	37123999	3579	060 ENSBTAE00000480923	ENSBTAE00000480923	37253415	37253726	downstream	133305	129416	NearestLocation
chr17	50199446	50204547	5102	061 ENSBTAE00000480641	ENSBTAE00000480641	49738180	49739129	upstream	-460317	460317	NearestLocation
chr17	23914312	23915464	1153	062 ENSBTAE00000464228	ENSBTAE00000464228	23991158	23991264	downstream	76952	75694	NearestLocation
chr17	269406	270828	1423	063 ENSBTAE00000055478	ENSBTAE00000055478	277495	277614	upstream	-8089	6667	NearestLocation
chr17	9726587	9732167	5581	064 ENSBTAE00000479895	ENSBTAE00000479895	9732393	9732499	upstream	-5806	226	NearestLocation
chr17	37498261	37499691	1431	065 ENSBTAE00000459385	ENSBTAE00000459385	37404576	37404821	downstream	93685	93440	NearestLocation
chr18	11464160	11468734	4575	066 ENSBTAE00000459001	ENSBTAE00000459001	11655286	11655511	upstream	-191126	186552	NearestLocation
chr18	51267810	51273011	5202	067 ENSBTAE00000324444	ENSBTAE00000324444	51267388	51267682	upstream	-128	128	NearestLocation
chr18	30850147	30856572	6426	068 ENSBTAE00000249632	ENSBTAE00000249632	29847140	29847569	upstream	-1002578	1002578	NearestLocation
chr18	12644985	12647833	2849	069 ENSBTAE00000402532	ENSBTAE00000402532	12433768	12434808	downstream	211217	210177	NearestLocation
chr19	61934321	61940989	6669	070 ENSBTAE00000028777	ENSBTAE00000028777	61919741	61919888	downstream	14580	14433	NearestLocation
chr19	40584	42905	2322	071 ENSBTAE00000391375	ENSBTAE00000391375	77881	78369	downstream	37785	34976	NearestLocation
chr2	137020947	137023707	2761	072 ENSBTAE00000466224	ENSBTAE00000466224	137027871	137027990	downstream	7043	4164	NearestLocation
chr2	136939995	136941061	1067	073 ENSBTAE00000481421	ENSBTAE00000481421	136913912	136914031	upstream	-25964	25964	NearestLocation
chr2	136709610	136712023	2414	074 ENSBTAE00000461099	ENSBTAE00000461099	136650774	136650918	upstream	-58692	58692	NearestLocation
chr2	27698266	27699488	1223	075 ENSBTAE00000438040	ENSBTAE00000438040	27653077	27653182	upstream	-45084	45084	NearestLocation
chr2	100162501	100165375	2875	076 ENSBTAE00000055326	ENSBTAE00000055326	100306471	100307061	downstream	144560	141096	NearestLocation
chr2	54120750	54123182	2433	077 ENSBTAE00000442849	ENSBTAE00000442849	54116505	54116624	downstream	4245	4126	NearestLocation
chr2	70592700	70595167	2468	078 ENSBTAE00000234036	ENSBTAE00000234036	70972738	70973054	downstream	380354	377571	NearestLocation
chr2	103754600	103755084	485	079 ENSBTAE00000441749	ENSBTAE00000441749	103724975	103725108	downstream	29625	29492	NearestLocation
chr2	8751214	8753942	2729	080 ENSBTAE00000468831	ENSBTAE00000468831	8844053	8844553	downstream	93339	90111	NearestLocation
chr20	66337133	66340556	3424	081 ENSBTAE00000341899	ENSBTAE00000341899	66351477	66351697	upstream	-14344	10921	NearestLocation
chr20	23542244	23543916	1673	082 ENSBTAE00000352938	ENSBTAE00000352938	23538582	23538688	downstream	3662	3556	NearestLocation
chr20	2987196	2991911	4716	083 ENSBTAE00000366657	ENSBTAE00000366657	2985749	2986486	upstream	-710	710	NearestLocation
chr20	70553392	70554845	1454	084 ENSBTAE00000463627	ENSBTAE00000463627	70441412	70441518	upstream	-111874	111874	NearestLocation
chr20	48551745	48560583	8839	085 ENSBTAE00000345504	ENSBTAE00000345504	48874612	48874769	upstream	-322867	314029	NearestLocation
chr20	14751719	14760522	8804	086 ENSBTAE00000101554	ENSBTAE00000101554	14745963	14746316	upstream	-5403	5403	NearestLocation
chr21	41333080	41334403	1324	087 ENSBTAE00000342443	ENSBTAE00000342443	41640498	41640536	upstream	-307418	306095	NearestLocation
chr21	20113319	20114993	1675	088 ENSBTAE00000453348	ENSBTAE00000453348	20103711	20103922	downstream	9608	9397	NearestLocation
chr22	52821569	52824959	3391	089 ENSBTAE00000029109	ENSBTAE00000029109	52820510	52821467	upstream	-102	102	NearestLocation
chr22	15347004	15352175	5172	090 ENSBTAE00000354245	ENSBTAE00000354245	15345081	15345250	upstream	-1754	1754	NearestLocation
chr22	53682329	53688377	6049	091 ENSBTAE00000147053	ENSBTAE00000147053	53613211	53614323	upstream	-68006	68006	NearestLocation
chr22	37917713	37920659	2947	092 ENSBTAE00000002598	ENSBTAE00000002598	37906841	37907032	upstream	-10681	10681	NearestLocation
chr22	37930695	37937030	6336	093 ENSBTAE00000002598	ENSBTAE00000002598	37906841	37907032	upstream	-23663	23663	NearestLocation
chr22	2865786	2869860	4075	094 ENSBTAE00000249400	ENSBTAE00000249400	2894365	2894714	upstream	-28579	24505	NearestLocation
chr22	45491316	45493476	2161	095 ENSBTAE00000480628	ENSBTAE00000480628	45473069	45473236	downstream	18247	18080	NearestLocation
chr23	11375201	11377585	2385	096 ENSBTAE00000130338	ENSBTAE00000130338	11373626	11373693	upstream	-1508	1508	NearestLocation
chr24	24948908	24950529	1622	097 ENSBTAE00000469836	ENSBTAE00000469836	25005256	25005327	upstream	-56348	54727	NearestLocation
chr24	24951322	24953225	1904	098 ENSBTAE00000469836	ENSBTAE00000469836	25005256	25005327	upstream	-53934	52031	NearestLocation
chr24	35456113	35458213	2101	099 ENSBTAE00000440258	ENSBTAE00000440258	35455313	35455397	downstream	800	716	NearestLocation
chr25	30365009	30369446	4438	100 ENSBTAE00000291355	ENSBTAE00000291355	30075789	30076258	upstream	-288751	288751	NearestLocation
chr25	4825865	4831631	5767	101 ENSBTAE00000376174	ENSBTAE00000376174	4802878	4802997	downstream	22987	22868	NearestLocation
chr25	36121112	36124205	3094	102 ENSBTAE00000450315	ENSBTAE00000450315	36124232	36124358	upstream	-3120	27	NearestLocation
chr25	19008995	19012376	3382	103 ENSBTAE00000340117	ENSBTAE00000340117	18994809	18995054	upstream	-13941	13941	NearestLocation
chr26	51202625	51207169	4545	104 ENSBTAE00000253745	ENSBTAE00000253745	51200629	51200732	upstream	-1893	1893	NearestLocation
chr26	17970502	17973081	2580	105 ENSBTAE00000042336	ENSBTAE00000042336	18087603	18087840	upstream	-117101	114522	NearestLocation
chr26	17969315	17970486	1172	106 ENSBTAE00000042336	ENSBTAE00000042336	18087603	18087840	upstream	-118288	117117	NearestLocation
chr26	40483235	40487477	4243	107 ENSBTAE00000079617	ENSBTAE00000079617	40380553	40380689	downstream	102682	102546	NearestLocation
chr26	47088694	47090814	2121	108 ENSBTAE00000334967	ENSBTAE00000334967	47095130	47095224	upstream	-6436	4316	NearestLocation
chr26	46909264	46911541	2278	109 ENSBTAE00000228194	ENSBTAE00000228194	46923335	46923405	upstream	-14071	11794	NearestLocation
chr27	35828888	35832902	4015	110 ENSBTAE00000441313	ENSBTAE00000441313	35773998	35774132	upstream	-54756	54756	NearestLocation
chr27	6209977	6214401	4425	111 ENSBTAE00000445068	ENSBTAE00000445068	6196089	6196146	upstream	-13831	13831	NearestLocation
chr27	6857034	6862637	5604	112 ENSBTAE00000466154	ENSBTAE00000466154	6904605	6904711	downstream	47677	41968	NearestLocation
chr27	25153173	25160221	7049	113 ENSBTAE00000357304	ENSBTAE00000357304	25391027	25391818	downstream	238645	230806	NearestLocation
chr27	1368508	1372261	3754	114 ENSBTAE00000369561	ENSBTAE00000369561	1365663	1365832	upstream	-2676	2676	NearestLocation
chr27	35833073	35836144	3072	115 ENSBTAE00000441313	ENSBTAE00000441313	35773998	35774132	upstream	-58941	58941	NearestLocation
chr27	28502458	28504999	2542	116 ENSBTAE00000310691	ENSBTAE00000310691	28458926	28459083	upstream	-43375	43375	NearestLocation
chr27	6278158	6280514	2357	117 ENSBTAE00000469488	ENSBTAE00000469488	6278245	6278264	includeFeature	106	87	NearestLocation
chr27	41474465	41475592	1128	118 ENSBTAE00000469201	ENSBTAE00000469201	41695665	41695941	upstream	-221200	220073	NearestLocation
chr27	37444782	37447123	2342	119 ENSBTAE00000306923	ENSBTAE00000306923	37453133	37453251	upstream	-8351	6010	NearestLocation
chr28	11985832	11987714	1883	120 ENSBTAE00000432529	ENSBTAE00000432529	11791962	11792064	upstream	-193768	193768	NearestLocation
chr28	40135642	40141488	5847	121 ENSBTAE00000251759	ENSBTAE00000251759	39741371	39741893	downstream	394271	393749	NearestLocation
chr28	31992798	32007184	14387	122 ENSBTAE00000432593	ENSBTAE00000432593	32325622	32325728	upstream	-332824	318438	NearestLocation
chr28	43079045	43082446	3402	123 ENSBTAE00000058710	ENSBTAE00000058710	43003059	43003209	upstream	-75836	75836	NearestLocation
chr3	13904731	13908897	4167	124 ENSBTAE00000133570	ENSBTAE00000133570	13902730	13902867	downstream	2001	1864	NearestLocation
chr3	121411598	121415462	3865	125 ENSBTAE00000443185	ENSBTAE00000443185	121412144	121412218	includeFeature	-546	546	NearestLocation
chr3	86719052	86726528	7477	126 ENSBTAE00000092939	ENSBTAE00000092939	86718800	86718972	upstream	-80	80	NearestLocation
chr3	90642746	90643878	1133	127 ENSBTAE00000125605	ENSBTAE00000125605	90272626	90272863	downstream	370120	369883	NearestLocation
chr3	75988187	75991493	3307	128 ENSBTAE00000469346	ENSBTAE00000469346	75744556	75744744	upstream	-243443	243443	NearestLocation
chr3	119102986	119104009	1024	129 ENSBTAE00000469392	ENSBTAE00000469392	119106770	119106890	downstream	3904	2761	NearestLocation
chr3	62177469	62178909	1441	130 ENSBTAE00000133078	ENSBTAE00000133078	62643353	62645390	downstream	467921	464444	NearestLocation
chr3	85603507	85606642	3136	131 ENSBTAE00000476267	ENSBTAE00000476267	85983261	85983424	upstream	-379754	376619	NearestLocation
chr3	86551931	86554453	2523	132 ENSBTAE00000466113	ENSBTAE00000466113	86547103	86547281	downstream	4828	4650	NearestLocation
chr3	32650122	32652301	2180	133 ENSBTAE00000266959	ENSBTAE00000266959	32637150	32637230	upstream	-12892	12892	NearestLocation
chr3	86734235	86737196	2962	134 ENSBTAE00000092939	ENSBTAE00000092939	86718800	86718972	upstream	-15263	15263	NearestLocation
chr3	69795271	69797473	2203	135 ENSBTAE00000013986	ENSBTAE00000013986	69794079	69794162	downstream	1192	1109	NearestLocation
chr4	120642325	120646438	4114	136 ENSBTAE00000251070	ENSBTAE00000251070	120643217	120643498	includeFeature	-892	892	NearestLocation
chr4	9117831	9121985	4155	137 ENSBTAE00000448339	ENSBTAE00000448339	9094087	9094122	upstream	-23709	23709	NearestLocation
chr4	120820388	120827258	6871	138 ENSBTAE00000450616	ENSBTAE00000450616	120765617	120765736	upstream	-54652	54652	NearestLocation
chr4	51990994	51996976	5983	139 ENSBTAE00000077182	ENSBTAE00000077182	52010432	52011648	downstream	20654	13456	NearestLocation
chr4	28200191	28203641	3451	140 ENSBTAE00000355277	ENSBTAE00000355277	28446103	28446698	downstream	246507	242462	NearestLocation
chr4	46195841	46204829	8989	141 ENSBTAE00000287998	ENSBTAE00000287998	46232915	46233151	upstream	-37074	28086	NearestLocation
chr4	12621260	12625401	4142	142 ENSBTAE00000465588	ENSBTAE00000465588	12618459	12618524	downstream	2801	2736	NearestLocation
chr4	27755033	27761088	6056	143 ENSBTAE00000449694	ENSBTAE00000449694	27854574	27855179	downstream	100146	93486	NearestLocation
chr4	98761987	98764931	2945	144 ENSBTAE00000171439	ENSBTAE00000171439	98772696	98772835	upstream	-10709	7765	NearestLocation
chr4	33090115	33091682	1568	145 ENSBTAE00000468172	ENSBTAE00000468172	33090110	33090316	overlapEnd	5	5	NearestLocation
chr4	95950928	95953533	2606	146 ENSBTAE00000331715	ENSBTAE00000331715	95956958	95957179	upstream	-6030	3425	NearestLocation
chr4	35257831	35262261	4431	147 ENSBTAE00000449499	ENSBTAE00000449499	35563538	35563737	upstream	-305707	301277	NearestLocation
chr4	31346099	31347605	1507	148 ENSBTAE00000362607	ENSBTAE00000362607	31222247	31222267	upstream	-123832	123832	NearestLocation
chr4	66548240	66552224	3985	149 ENSBTAE00000058247	ENSBTAE00000058247	66610955	66616265	downstream	68025	58731	NearestLocation
chr4	30632334	30639033	6700	150 ENSBTAE00000250866	ENSBTAE00000250866	30625637	30625779	downstream	6697	6555	NearestLocation
chr5	115975843	115982493	6651	151 ENSBTAE00000414278	ENSBTAE00000414278	116021730	116021843	upstream	-45887	39237	NearestLocation
chr5	54080850	54089893	9044	152 ENSBTAE00000333692	ENSBTAE00000333692	54049006	54049252	upstream	-31598	31598	NearestLocation
chr5	90284107	90288417	4311	153 ENSBTAE00000311568	ENSBTAE00000311568	90424777	90424893	upstream	-140670	136360	NearestLocation
chr5	104801367	104804223	2857	154 ENSBTAE00000315881	ENSBTAE00000315881	104820470	104820568	upstream	-19103	16247	NearestLocation
chr5	56220620	56222202	1583	155 ENSBTAE00000254395	ENSBTAE00000254395	56220440	56220534	downstream	180	86	NearestLocation
chr5	47614810	47618002	3193	156 ENSBTAE00000357045	ENSBTAE00000357045	47622406	47622495	upstream	-7596	4404	NearestLocation
chr5	90275719	90279535	3817	157 ENSBTAE00000311568	ENSBTAE00000311568	90424777	90424893	upstream	-149058	145242	NearestLocation
chr5	103558089	103561616	3528	158 ENSBTAE00000365127	ENSBTAE00000365127	103547801	103547919	upstream	-10170	10170	NearestLocation
chr5	83594092	83596114	2023	159 ENSBTAE00000448531	ENSBTAE00000448531	83593771	83594022	downstream	321	70	NearestLocation
chr6	108234777	108236942	2166	160 ENSBTAE00000328821	ENSBTAE00000328821	108198516	108198645	upstream	-36132	36132	NearestLocation
chr6	77982061	77987618	5558	161 ENSBTAE00000413835	ENSBTAE00000413835	78991885	78992686	upstream	-1009824	1004267	NearestLocation
chr6	56670962	56672792	1831	162 ENSBTAE00000446225	ENSBTAE00000446225	56819196	56819249	upstream	-148234	146404	NearestLocation
chr6	89209872	89216859	6988	163 ENSBTAE00000069118	ENSBTAE00000069118	89200363	89200446	upstream	-9426	9426	NearestLocation
chr6	89216944	89221730	4787	164 ENSBTAE00000069118	ENSBTAE00000069118	89200363	89200446	upstream	-16498	16498	NearestLocation
chr6	88823799	88825718	1920	165 ENSBTAE00000339061	ENSBTAE00000339061	88739059	88739180	upstream	-84619	84619	NearestLocation
chr6	56204160	56206322	2163	166 ENSBTAE00000446225	ENSBTAE00000446225	56819196	56819249	upstream	-615036	612874	NearestLocation
chr6	89204990	89209751	4762	167 ENSBTAE00000069118	ENSBTAE00000069118	89200363	89200446	upstream	-4544	4544	NearestLocation
chr6	56557477	56559442	1966	168 ENSBTAE00000446225	ENSBTAE00000446225	56819196	56819249	upstream	-261719	259754	NearestLocation
chr6	89201933	89204887	2955	169 ENSBTAE00000069118	ENSBTAE00000069118	89200363	89200446	upstream	-1487	1487	NearestLocation
chr6	10362466	10367940	5475	170 ENSBTAE00000000999	ENSBTAE00000000999	10224137	10224427	upstream	-138039	138039	NearestLocation
chr6	114726718	114731920	5203	171 ENSBTAE00000415749	ENSBTAE00000415749	114969373	114969506	upstream	-242655	237453	NearestLocation
chr6	33081930	33083735	1806	172 ENSBTAE00000468740	ENSBTAE00000468740	32965310	32965592	upstream	-116338	116338	NearestLocation
chr6	110258127	110261220	3094	173 ENSBTAE00000380448	ENSBTAE00000380448	110339911	110340081	downstream	81954	78691	NearestLocation
chr7	110040992	110048416	7425	174 ENSBTAE00000275900	ENSBTAE00000275900	110068433	110068564	downstream	27572	20017	NearestLocation
chr7	50890842	50893299	2458	175 ENSBTAE00000318677	ENSBTAE00000318677	50941047	50941103	upstream	-50205	47748	NearestLocation
chr7	80250271	80253761	3491	176 ENSBTAE00000464330	ENSBTAE00000464330	80188341	80188849	downstream	61930	61422	NearestLocation
chr7	74640892	74643122	2231	177 ENSBTAE00000183011	ENSBTAE00000183011	74472228	74472502	upstream	-168390	168390	NearestLocation
chr7	41481349	41484297	2949	178 ENSBTAE00000446442	ENSBTAE00000446442	41476590	41476823	downstream	4759	4526	NearestLocation
chr8	56849955	56855634	5680	179 ENSBTAE00000483288	ENSBTAE00000483288	56549817	56552112	upstream	-297843	297843	NearestLocation
chr8	89372605	89378142	5538	180 ENSBTAE00000482852	ENSBTAE00000482852	89663097	89663215	downstream	290610	284955	NearestLocation
chr8	6204897	6209570	4674	181 ENSBTAE00000432365	ENSBTAE00000432365	6126620	6126724	downstream	78277	78173	NearestLocation
chr8	1181445	1184759	3315	182 ENSBTAE00000464364	ENSBTAE00000464364	1172981	1173065	downstream	8464	8380	NearestLocation
chr8	24916278	24925503	9226	183 ENSBTAE00000316617	ENSBTAE00000316617	24927468	24927681	upstream	-11190	1965	NearestLocation
chr8	44633656	44637924	4269	184 ENSBTAE00000471495	ENSBTAE00000471495	44633733	44633752	includeFeature	-77	77	NearestLocation
chr8	24880548	24883983	3436	185 ENSBTAE00000116930	ENSBTAE00000116930	24856796	24856903	upstream	-23645	23645	NearestLocation
chr8	92832239	92834979	2741	186 ENSBTAE00000226453	ENSBTAE00000226453	92824740	92829467	upstream	-2772	2772	NearestLocation
chr8	99199470	99203893	4424	187 ENSBTAE00000433344	ENSBTAE00000433344	99352724	99352824	downstream	153354	148831	NearestLocation
chr8	3288274	3290585	2312	188 ENSBTAE00000455471	ENSBTAE00000455471	3816704	3816841	upstream	-528430	526119	NearestLocation
chr8	88378287	88379800	1514	189 ENSBTAE00000049943	ENSBTAE00000049943	88423429	88424037	downstream	45750	43629	NearestLocation
chr8	25912840	25916828	3989	190 ENSBTAE00000435561	ENSBTAE00000435561	25841001	25841063	upstream	-71777	71777	NearestLocation
chr8	91142479	91146100	3622	191 ENSBTAE00000216413	ENSBTAE00000216413	91131533	91132281	upstream	-10198	10198	NearestLocation
chr8	121768	123498	1731	192 ENSBTAE00000446602	ENSBTAE00000446602	119825	119943	downstream	1943	1825	NearestLocation
chr8	92536165	92537451	1287	193 ENSBTAE00000324626	ENSBTAE00000324626	92522734	92522838	downstream	13431	13327	NearestLocation
chr8	11968600	11974115	5516	194 ENSBTAE00000364674	ENSBTAE00000364674	11542979	11543046	upstream	-425554	425554	NearestLocation
chr8	94960915	94961878	964	195 ENSBTAE00000456110	ENSBTAE00000456110	95363016	95363164	upstream	-402101	401138	NearestLocation
chr8	38630030	38632211	2182	196 ENSBTAE00000226054	ENSBTAE00000226054	38625071	38625330	upstream	-4700	4700	NearestLocation
chr9	29233801	29237036	3236	197 ENSBTAE00000139629	ENSBTAE00000139629	29161450	29161606	upstream	-72195	72195	NearestLocation
chr9	78362050	78364014	1965	198 ENSBTAE00000441795	ENSBTAE00000441795	78077571	78077657	downstream	284479	284393	NearestLocation
chr9	70595816	70603807	7992	199 ENSBTAE00000345040	ENSBTAE00000345040	70594713	70594788	downstream	1103	1028	NearestLocation
chr9	97744989	97746009	1021	200 ENSBTAE00000032758	ENSBTAE00000032758	97750746	97751185	upstream	-5757	4737	NearestLocation
chr9	37575018	37577229	2212	201 ENSBTAE00000021521	ENSBTAE00000021521	37026470	37026932	upstream	-548086	548086	NearestLocation
chr9	45082457	45089127	6671	202 ENSBTAE00000455143	ENSBTAE00000455143	45169675	45169695	upstream	-87218	80548	NearestLocation
chr9	24550964	24554707	3744	203 ENSBTAE00000132322	ENSBTAE00000132322	24539169	24539681	downstream	11795	11283	NearestLocation
chr9	96970209	96974505	4297	204 ENSBTAE00000476019	ENSBTAE00000476019	96980624	96980830	upstream	-10415	6119	NearestLocation
chrX	134398527	134405194	6668	205 ENSBTAE00000477720	ENSBTAE00000477720	134372059	134372211	downstream	26468	26316	NearestLocation
chrX	18975643	18984989	9347	206 ENSBTAE00000466725	ENSBTAE00000466725	18992483	18992947	upstream	-16840	7494	NearestLocation
chrX	108648780	108658088	9309	207 ENSBTAE00000454306	ENSBTAE00000454306	108424783	108424821	upstream	-223959	223959	NearestLocation
chrX	83184427	83191479	7053	208 ENSBTAE00000479322	ENSBTAE00000479322	83191498	83191511	upstream	-7071	19	NearestLocation
chrX	108495205	108500572	5368	209 ENSBTAE00000454306	ENSBTAE00000454306	108424783	108424821	upstream	-70384	70384	NearestLocation
chrX	100087295	100092049	4755	210 ENSBTAE00000035530	ENSBTAE00000035530	100085289	100085384	upstream	-1911	1911	NearestLocation
chrX	147279410	147283203	3794	211 ENSBTAE00000464856	ENSBTAE00000464856	147554232	147554369	upstream	-274822	271029	NearestLocation
chrX	146838961	146841665	2705	212 ENSBTAE00000243003	ENSBTAE00000243003	146841649	146843115	overlapStart	-2688	16	NearestLocation
chrX	19173989	19182971	8983	213 ENSBTAE00000467835	ENSBTAE00000467835	19116871	19117275	upstream	-56714	56714	NearestLocation
chrX	123927085	123930423	3339	214 ENSBTAE00000399464	ENSBTAE00000399464	123975693	123976317	downstream	49232	45270	NearestLocation
chrX	19138869	19142370	3502	215 ENSBTAE00000467835	ENSBTAE00000467835	19116871	19117275	upstream	-21594	21594	NearestLocation
chrX	30971480	30973037	1558	216 ENSBTAE00000391492	ENSBTAE00000391492	30960589	30962111	downstream	10891	9369	NearestLocation
chrX	19153780	19155794	2015	217 ENSBTAE00000467835	ENSBTAE00000467835	19116871	19117275	upstream	-36505	36505	NearestLocation

## Sheet: miRNA Annotation
space	start	end	width	names	feature	start_position	end_position	insideFeature	distancetoFeature	shortestDistance	fromOverlappingOrNearest
chr1	139204261	139209578	5318	001 ENSBTAG00000048110	ENSBTAG00000048110	138151818	138151889	upstream	-1052372	1052372	NearestLocation
chr1	57218977	57223992	5016	002 ENSBTAG00000047422	ENSBTAG00000047422	57170510	57170617	downstream	48467	48360	NearestLocation
chr1	45142373	45146301	3929	003 ENSBTAG00000038252	ENSBTAG00000038252	47898425	47898483	upstream	-2756052	2752124	NearestLocation
chr1	135831742	135833929	2188	004 ENSBTAG00000048110	ENSBTAG00000048110	138151818	138151889	downstream	2320147	2317889	NearestLocation
chr1	61603081	61604984	1904	005 ENSBTAG00000036373	ENSBTAG00000036373	59398273	59398366	upstream	-2204715	2204715	NearestLocation
chr1	116105209	116108689	3481	006 ENSBTAG00000045003	ENSBTAG00000045003	112973112	112973184	upstream	-3132025	3132025	NearestLocation
chr1	157925699	157927305	1607	007 ENSBTAG00000038697	ENSBTAG00000038697	154682045	154682120	downstream	3243654	3243579	NearestLocation
chr1	57442018	57450966	8949	008 ENSBTAG00000047422	ENSBTAG00000047422	57170510	57170617	downstream	271508	271401	NearestLocation
chr1	153213229	153214845	1617	009 ENSBTAG00000044519	ENSBTAG00000044519	153891169	153891255	downstream	678026	676324	NearestLocation
chr1	124938140	124942641	4502	010 ENSBTAG00000045003	ENSBTAG00000045003	112973112	112973184	upstream	-11964956	11964956	NearestLocation
chr1	157472094	157473384	1291	011 ENSBTAG00000038697	ENSBTAG00000038697	154682045	154682120	downstream	2790049	2789974	NearestLocation
chr1	65322950	65326213	3264	012 ENSBTAG00000045961	ENSBTAG00000045961	69280212	69280296	upstream	-3957262	3953999	NearestLocation
chr1	34830448	34832592	2145	013 ENSBTAG00000038026	ENSBTAG00000038026	32160180	32160333	downstream	2670268	2670115	NearestLocation
chr1	153215166	153219230	4065	014 ENSBTAG00000044519	ENSBTAG00000044519	153891169	153891255	downstream	676089	671939	NearestLocation
chr1	57553027	57554175	1149	015 ENSBTAG00000047422	ENSBTAG00000047422	57170510	57170617	downstream	382517	382410	NearestLocation
chr1	13546261	13553255	6995	016 ENSBTAG00000048165	ENSBTAG00000048165	12234087	12234183	downstream	1312174	1312078	NearestLocation
chr10	80007538	80008807	1270	017 ENSBTAG00000044915	ENSBTAG00000044915	75891836	75891917	upstream	-4115621	4115621	NearestLocation
chr10	49984390	49986802	2413	018 ENSBTAG00000044518	ENSBTAG00000044518	51826400	51826528	upstream	-1842010	1839598	NearestLocation
chr10	77827234	77829644	2411	019 ENSBTAG00000044915	ENSBTAG00000044915	75891836	75891917	upstream	-1935317	1935317	NearestLocation
chr10	28468018	28473582	5565	020 ENSBTAG00000045521	ENSBTAG00000045521	27084385	27084553	upstream	-1383465	1383465	NearestLocation
chr10	39688552	39690689	2138	021 ENSBTAG00000045199	ENSBTAG00000045199	42231365	42231440	upstream	-2542813	2540676	NearestLocation
chr10	90625040	90626538	1499	022 ENSBTAG00000044962	ENSBTAG00000044962	88843397	88843492	downstream	1781643	1781548	NearestLocation
chr11	14312023	14313146	1124	023 ENSBTAG00000037357	ENSBTAG00000037357	15471297	15471417	upstream	-1159274	1158151	NearestLocation
chr11	79837577	79841604	4028	024 ENSBTAG00000045076	ENSBTAG00000045076	83421373	83421448	downstream	3583871	3579769	NearestLocation
chr11	107298529	107302282	3754	025 ENSBTAG00000029979	ENSBTAG00000029979	104131409	104131481	downstream	3167120	3167048	NearestLocation
chr11	107303507	107308694	5188	026 ENSBTAG00000029979	ENSBTAG00000029979	104131409	104131481	downstream	3172098	3172026	NearestLocation
chr11	97755105	97758962	3858	027 ENSBTAG00000047785	ENSBTAG00000047785	98474175	98474240	upstream	-719070	715213	NearestLocation
chr11	79569704	79572648	2945	028 ENSBTAG00000045076	ENSBTAG00000045076	83421373	83421448	downstream	3851744	3848725	NearestLocation
chr11	65896800	65899215	2416	029 ENSBTAG00000037360	ENSBTAG00000037360	72985386	72985468	upstream	-7088586	7086171	NearestLocation
chr11	80522877	80529053	6177	030 ENSBTAG00000045076	ENSBTAG00000045076	83421373	83421448	downstream	2898571	2892320	NearestLocation
chr11	107284147	107292675	8529	031 ENSBTAG00000029979	ENSBTAG00000029979	104131409	104131481	downstream	3152738	3152666	NearestLocation
chr11	99113770	99120220	6451	032 ENSBTAG00000030117	ENSBTAG00000030117	98997150	98997245	upstream	-116525	116525	NearestLocation
chr11	107292819	107294792	1974	033 ENSBTAG00000029979	ENSBTAG00000029979	104131409	104131481	downstream	3161410	3161338	NearestLocation
chr12	65198131	65202281	4151	034 ENSBTAG00000029951	ENSBTAG00000029951	66226554	66226637	upstream	-1028423	1024273	NearestLocation
chr12	39224323	39228617	4295	035 ENSBTAG00000045687	ENSBTAG00000045687	40839513	40839612	upstream	-1615190	1610896	NearestLocation
chr12	79831776	79836764	4989	036 ENSBTAG00000045721	ENSBTAG00000045721	81323148	81323251	downstream	1491475	1486384	NearestLocation
chr12	52674267	52677129	2863	037 ENSBTAG00000046640	ENSBTAG00000046640	52352246	52352324	upstream	-321943	321943	NearestLocation
chr12	26378323	26381337	3015	038 ENSBTAG00000044236	ENSBTAG00000044236	29660160	29660238	downstream	3281915	3278823	NearestLocation
chr13	31597602	31605908	8307	039 ENSBTAG00000043839	ENSBTAG00000043839	33451890	33451972	upstream	-1854288	1845982	NearestLocation
chr13	10754438	10756418	1981	040 ENSBTAG00000045874	ENSBTAG00000045874	15197609	15197702	upstream	-4443171	4441191	NearestLocation
chr13	7749694	7752578	2885	041 ENSBTAG00000044845	ENSBTAG00000044845	1221602	1221691	downstream	6528092	6528003	NearestLocation
chr13	42173158	42175542	2385	042 ENSBTAG00000045220	ENSBTAG00000045220	39836873	39836938	downstream	2336285	2336220	NearestLocation
chr14	83971151	83972327	1177	043 ENSBTAG00000023530	ENSBTAG00000023530	78605824	78605938	downstream	5365327	5365213	NearestLocation
chr14	40544321	40548755	4435	044 ENSBTAG00000045269	ENSBTAG00000045269	39024820	39024892	downstream	1519501	1519429	NearestLocation
chr14	43041994	43045188	3195	045 ENSBTAG00000045269	ENSBTAG00000045269	39024820	39024892	downstream	4017174	4017102	NearestLocation
chr14	213558	216363	2806	046 ENSBTAG00000045478	ENSBTAG00000045478	1566933	1567001	upstream	-1353375	1350570	NearestLocation
chr14	4916998	4924866	7869	047 ENSBTAG00000047010	ENSBTAG00000047010	5596396	5596459	upstream	-679398	671530	NearestLocation
chr14	1341337	1344029	2693	048 ENSBTAG00000045478	ENSBTAG00000045478	1566933	1567001	upstream	-225596	222904	NearestLocation
chr14	40406023	40408086	2064	049 ENSBTAG00000045269	ENSBTAG00000045269	39024820	39024892	downstream	1381203	1381131	NearestLocation
chr14	33839571	33842192	2622	050 ENSBTAG00000046203	ENSBTAG00000046203	30967437	30967517	downstream	2872134	2872054	NearestLocation
chr14	632772	633673	902	051 ENSBTAG00000045478	ENSBTAG00000045478	1566933	1567001	upstream	-934161	933260	NearestLocation
chr14	443077	445452	2376	052 ENSBTAG00000045478	ENSBTAG00000045478	1566933	1567001	upstream	-1123856	1121481	NearestLocation
chr15	71059957	71064836	4880	053 ENSBTAG00000046968	ENSBTAG00000046968	74440700	74440796	downstream	3380839	3375864	NearestLocation
chr16	63153742	63159653	5912	054 ENSBTAG00000046930	ENSBTAG00000046930	63239568	63239631	downstream	85889	79915	NearestLocation
chr16	55857386	55858740	1355	055 ENSBTAG00000047352	ENSBTAG00000047352	57678382	57678450	downstream	1821064	1819642	NearestLocation
chr16	23608929	23612541	3613	056 ENSBTAG00000030056	ENSBTAG00000030056	24305737	24305815	downstream	696886	693196	NearestLocation
chr16	77045960	77047363	1404	057 ENSBTAG00000029765	ENSBTAG00000029765	77478033	77478113	upstream	-432073	430670	NearestLocation
chr16	36586157	36593468	7312	058 ENSBTAG00000044285	ENSBTAG00000044285	36033833	36033896	upstream	-552261	552261	NearestLocation
chr16	55916571	55918572	2002	059 ENSBTAG00000047352	ENSBTAG00000047352	57678382	57678450	downstream	1761879	1759810	NearestLocation
chr17	37120421	37123999	3579	060 ENSBTAG00000047318	ENSBTAG00000047318	42768208	42768319	downstream	5647898	5644209	NearestLocation
chr17	50199446	50204547	5102	061 ENSBTAG00000047832	ENSBTAG00000047832	52348779	52348836	downstream	2149390	2144232	NearestLocation
chr17	23914312	23915464	1153	062 ENSBTAG00000043769	ENSBTAG00000043769	18491500	18491606	downstream	5422812	5422706	NearestLocation
chr17	269406	270828	1423	063 ENSBTAG00000046689	ENSBTAG00000046689	5105467	5105545	downstream	4836139	4834639	NearestLocation
chr17	9726587	9732167	5581	064 ENSBTAG00000046538	ENSBTAG00000046538	9640670	9640768	upstream	-85819	85819	NearestLocation
chr17	37498261	37499691	1431	065 ENSBTAG00000047318	ENSBTAG00000047318	42768208	42768319	downstream	5270058	5268517	NearestLocation
chr18	11464160	11468734	4575	066 ENSBTAG00000046525	ENSBTAG00000046525	8934124	8934199	downstream	2530036	2529961	NearestLocation
chr18	51267810	51273011	5202	067 ENSBTAG00000048100	ENSBTAG00000048100	51638903	51638992	downstream	371182	365892	NearestLocation
chr18	30850147	30856572	6426	068 ENSBTAG00000047460	ENSBTAG00000047460	29341668	29341822	downstream	1508479	1508325	NearestLocation
chr18	12644985	12647833	2849	069 ENSBTAG00000044808	ENSBTAG00000044808	14003563	14003632	upstream	-1358578	1355730	NearestLocation
chr19	61934321	61940989	6669	070 ENSBTAG00000044628	ENSBTAG00000044628	63467706	63467782	upstream	-1533385	1526717	NearestLocation
chr19	40584	42905	2322	071 ENSBTAG00000047723	ENSBTAG00000047723	6736681	6736750	upstream	-6696097	6693776	NearestLocation
chr2	137020947	137023707	2761	072 ENSBTAG00000045172	ENSBTAG00000045172	135810541	135810604	downstream	1210406	1210343	NearestLocation
chr2	136939995	136941061	1067	073 ENSBTAG00000045172	ENSBTAG00000045172	135810541	135810604	downstream	1129454	1129391	NearestLocation
chr2	136709610	136712023	2414	074 ENSBTAG00000045172	ENSBTAG00000045172	135810541	135810604	downstream	899069	899006	NearestLocation
chr2	27698266	27699488	1223	075 ENSBTAG00000044462	ENSBTAG00000044462	27629813	27629887	upstream	-68379	68379	NearestLocation
chr2	100162501	100165375	2875	076 ENSBTAG00000044588	ENSBTAG00000044588	101691542	101691619	downstream	1529118	1526167	NearestLocation
chr2	54120750	54123182	2433	077 ENSBTAG00000045146	ENSBTAG00000045146	58619451	58619545	upstream	-4498701	4496269	NearestLocation
chr2	70592700	70595167	2468	078 ENSBTAG00000048035	ENSBTAG00000048035	73424379	73424446	upstream	-2831679	2829212	NearestLocation
chr2	103754600	103755084	485	079 ENSBTAG00000044588	ENSBTAG00000044588	101691542	101691619	upstream	-2062981	2062981	NearestLocation
chr2	8751214	8753942	2729	080 ENSBTAG00000045103	ENSBTAG00000045103	7214196	7214275	downstream	1537018	1536939	NearestLocation
chr20	66337133	66340556	3424	081 ENSBTAG00000047394	ENSBTAG00000047394	62003764	62003836	upstream	-4333297	4333297	NearestLocation
chr20	23542244	23543916	1673	082 ENSBTAG00000030051	ENSBTAG00000030051	23962986	23963091	downstream	420847	419070	NearestLocation
chr20	2987196	2991911	4716	083 ENSBTAG00000029895	ENSBTAG00000029895	444316	444379	upstream	-2542817	2542817	NearestLocation
chr20	70553392	70554845	1454	084 ENSBTAG00000047394	ENSBTAG00000047394	62003764	62003836	upstream	-8549556	8549556	NearestLocation
chr20	48551745	48560583	8839	085 ENSBTAG00000043775	ENSBTAG00000043775	41332247	41332328	downstream	7219498	7219417	NearestLocation
chr20	14751719	14760522	8804	086 ENSBTAG00000029760	ENSBTAG00000029760	15213924	15214005	upstream	-462205	453402	NearestLocation
chr21	41333080	41334403	1324	087 ENSBTAG00000037302	ENSBTAG00000037302	44439576	44439657	downstream	3106577	3105173	NearestLocation
chr21	20113319	20114993	1675	088 ENSBTAG00000036425	ENSBTAG00000036425	19989064	19989161	downstream	124255	124158	NearestLocation
chr22	52821569	52824959	3391	089 ENSBTAG00000045476	ENSBTAG00000045476	51875910	51875984	downstream	945659	945585	NearestLocation
chr22	15347004	15352175	5172	090 ENSBTAG00000029814	ENSBTAG00000029814	14870573	14870669	downstream	476431	476335	NearestLocation
chr22	53682329	53688377	6049	091 ENSBTAG00000046434	ENSBTAG00000046434	54085985	54086089	downstream	403760	397608	NearestLocation
chr22	37917713	37920659	2947	092 ENSBTAG00000045546	ENSBTAG00000045546	38576805	38576895	downstream	659182	656146	NearestLocation
chr22	37930695	37937030	6336	093 ENSBTAG00000045546	ENSBTAG00000045546	38576805	38576895	downstream	646200	639775	NearestLocation
chr22	2865786	2869860	4075	094 ENSBTAG00000036357	ENSBTAG00000036357	9738598	9738681	upstream	-6872812	6868738	NearestLocation
chr22	45491316	45493476	2161	095 ENSBTAG00000044386	ENSBTAG00000044386	43741296	43741374	upstream	-1749942	1749942	NearestLocation
chr23	11375201	11377585	2385	096 ENSBTAG00000046576	ENSBTAG00000046576	13043442	13043516	downstream	1668315	1665857	NearestLocation
chr24	24948908	24950529	1622	097 ENSBTAG00000045217	ENSBTAG00000045217	22781556	22781625	upstream	-2167283	2167283	NearestLocation
chr24	24951322	24953225	1904	098 ENSBTAG00000045217	ENSBTAG00000045217	22781556	22781625	upstream	-2169697	2169697	NearestLocation
chr24	35456113	35458213	2101	099 ENSBTAG00000030086	ENSBTAG00000030086	35602255	35602346	downstream	146233	144042	NearestLocation
chr25	30365009	30369446	4438	100 ENSBTAG00000046557	ENSBTAG00000046557	30052451	30052521	downstream	312558	312488	NearestLocation
chr25	4825865	4831631	5767	101 ENSBTAG00000044712	ENSBTAG00000044712	2988663	2988738	downstream	1837202	1837127	NearestLocation
chr25	36121112	36124205	3094	102 ENSBTAG00000036362	ENSBTAG00000036362	36892046	36892125	upstream	-770934	767841	NearestLocation
chr25	19008995	19012376	3382	103 ENSBTAG00000046240	ENSBTAG00000046240	17730046	17730115	upstream	-1278880	1278880	NearestLocation
chr26	51202625	51207169	4545	104 ENSBTAG00000047762	ENSBTAG00000047762	50444282	50444422	upstream	-758203	758203	NearestLocation
chr26	17970502	17973081	2580	105 ENSBTAG00000037690	ENSBTAG00000037690	19342069	19342159	downstream	1371657	1368988	NearestLocation
chr26	17969315	17970486	1172	106 ENSBTAG00000037690	ENSBTAG00000037690	19342069	19342159	downstream	1372844	1371583	NearestLocation
chr26	40483235	40487477	4243	107 ENSBTAG00000045106	ENSBTAG00000045106	41328010	41328095	upstream	-844775	840533	NearestLocation
chr26	47088694	47090814	2121	108 ENSBTAG00000046675	ENSBTAG00000046675	47180463	47180538	upstream	-91769	89649	NearestLocation
chr26	46909264	46911541	2278	109 ENSBTAG00000046675	ENSBTAG00000046675	47180463	47180538	upstream	-271199	268922	NearestLocation
chr27	35828888	35832902	4015	110 ENSBTAG00000037264	ENSBTAG00000037264	36261818	36261941	downstream	433053	428916	NearestLocation
chr27	6209977	6214401	4425	111 ENSBTAG00000036358	ENSBTAG00000036358	4787124	4787336	upstream	-1422641	1422641	NearestLocation
chr27	6857034	6862637	5604	112 ENSBTAG00000036358	ENSBTAG00000036358	4787124	4787336	upstream	-2069698	2069698	NearestLocation
chr27	25153173	25160221	7049	113 ENSBTAG00000044214	ENSBTAG00000044214	25707598	25707675	upstream	-554425	547377	NearestLocation
chr27	1368508	1372261	3754	114 ENSBTAG00000046371	ENSBTAG00000046371	1330181	1330256	upstream	-38252	38252	NearestLocation
chr27	35833073	35836144	3072	115 ENSBTAG00000037264	ENSBTAG00000037264	36261818	36261941	downstream	428868	425674	NearestLocation
chr27	28502458	28504999	2542	116 ENSBTAG00000044214	ENSBTAG00000044214	25707598	25707675	downstream	2794860	2794783	NearestLocation
chr27	6278158	6280514	2357	117 ENSBTAG00000036358	ENSBTAG00000036358	4787124	4787336	upstream	-1490822	1490822	NearestLocation
chr27	41474465	41475592	1128	118 ENSBTAG00000044625	ENSBTAG00000044625	39897913	39897987	downstream	1576552	1576478	NearestLocation
chr27	37444782	37447123	2342	119 ENSBTAG00000048178	ENSBTAG00000048178	36313187	36313272	downstream	1131595	1131510	NearestLocation
chr28	11985832	11987714	1883	120 ENSBTAG00000047407	ENSBTAG00000047407	13051114	13051204	upstream	-1065282	1063400	NearestLocation
chr28	40135642	40141488	5847	121 ENSBTAG00000029842	ENSBTAG00000029842	41329055	41329149	downstream	1193507	1187567	NearestLocation
chr28	31992798	32007184	14387	122 ENSBTAG00000030085	ENSBTAG00000030085	30855851	30855935	downstream	1136947	1136863	NearestLocation
chr28	43079045	43082446	3402	123 ENSBTAG00000029842	ENSBTAG00000029842	41329055	41329149	upstream	-1749896	1749896	NearestLocation
chr3	13904731	13908897	4167	124 ENSBTAG00000045718	ENSBTAG00000045718	14462416	14462523	downstream	557792	553519	NearestLocation
chr3	121411598	121415462	3865	125 ENSBTAG00000030089	ENSBTAG00000030089	120467948	120468035	downstream	943650	943563	NearestLocation
chr3	86719052	86726528	7477	126 ENSBTAG00000029855	ENSBTAG00000029855	80666417	80666499	downstream	6052635	6052553	NearestLocation
chr3	90642746	90643878	1133	127 ENSBTAG00000046893	ENSBTAG00000046893	93560776	93560854	downstream	2918108	2916898	NearestLocation
chr3	75988187	75991493	3307	128 ENSBTAG00000046490	ENSBTAG00000046490	75739298	75739400	downstream	248889	248787	NearestLocation
chr3	119102986	119104009	1024	129 ENSBTAG00000045663	ENSBTAG00000045663	117980135	117980199	downstream	1122851	1122787	NearestLocation
chr3	62177469	62178909	1441	130 ENSBTAG00000047052	ENSBTAG00000047052	58436760	58436876	downstream	3740709	3740593	NearestLocation
chr3	85603507	85606642	3136	131 ENSBTAG00000029855	ENSBTAG00000029855	80666417	80666499	downstream	4937090	4937008	NearestLocation
chr3	86551931	86554453	2523	132 ENSBTAG00000029855	ENSBTAG00000029855	80666417	80666499	downstream	5885514	5885432	NearestLocation
chr3	32650122	32652301	2180	133 ENSBTAG00000030119	ENSBTAG00000030119	32399961	32400092	downstream	250161	250030	NearestLocation
chr3	86734235	86737196	2962	134 ENSBTAG00000029855	ENSBTAG00000029855	80666417	80666499	downstream	6067818	6067736	NearestLocation
chr3	69795271	69797473	2203	135 ENSBTAG00000045193	ENSBTAG00000045193	67155696	67155799	upstream	-2639472	2639472	NearestLocation
chr4	120642325	120646438	4114	136 ENSBTAG00000046571	ENSBTAG00000046571	120316400	120316492	upstream	-325833	325833	NearestLocation
chr4	9117831	9121985	4155	137 ENSBTAG00000030095	ENSBTAG00000030095	9585459	9585553	downstream	467722	463474	NearestLocation
chr4	120820388	120827258	6871	138 ENSBTAG00000046571	ENSBTAG00000046571	120316400	120316492	upstream	-503896	503896	NearestLocation
chr4	51990994	51996976	5983	139 ENSBTAG00000045303	ENSBTAG00000045303	50323245	50323319	upstream	-1667675	1667675	NearestLocation
chr4	28200191	28203641	3451	140 ENSBTAG00000044480	ENSBTAG00000044480	27944182	27944266	upstream	-255925	255925	NearestLocation
chr4	46195841	46204829	8989	141 ENSBTAG00000044548	ENSBTAG00000044548	47367036	47367106	downstream	1171265	1162207	NearestLocation
chr4	12621260	12625401	4142	142 ENSBTAG00000044929	ENSBTAG00000044929	10654196	10654277	upstream	-1966983	1966983	NearestLocation
chr4	27755033	27761088	6056	143 ENSBTAG00000044480	ENSBTAG00000044480	27944182	27944266	downstream	189233	183094	NearestLocation
chr4	98761987	98764931	2945	144 ENSBTAG00000046238	ENSBTAG00000046238	98081233	98081287	upstream	-680700	680700	NearestLocation
chr4	33090115	33091682	1568	145 ENSBTAG00000044480	ENSBTAG00000044480	27944182	27944266	upstream	-5145849	5145849	NearestLocation
chr4	95950928	95953533	2606	146 ENSBTAG00000045386	ENSBTAG00000045386	96417190	96417261	downstream	466333	463657	NearestLocation
chr4	35257831	35262261	4431	147 ENSBTAG00000044480	ENSBTAG00000044480	27944182	27944266	upstream	-7313565	7313565	NearestLocation
chr4	31346099	31347605	1507	148 ENSBTAG00000044480	ENSBTAG00000044480	27944182	27944266	upstream	-3401833	3401833	NearestLocation
chr4	66548240	66552224	3985	149 ENSBTAG00000045223	ENSBTAG00000045223	66346471	66346546	upstream	-201694	201694	NearestLocation
chr4	30632334	30639033	6700	150 ENSBTAG00000044480	ENSBTAG00000044480	27944182	27944266	upstream	-2688068	2688068	NearestLocation
chr5	115975843	115982493	6651	151 ENSBTAG00000039074	ENSBTAG00000039074	115871446	115871556	upstream	-104287	104287	NearestLocation
chr5	54080850	54089893	9044	152 ENSBTAG00000029869	ENSBTAG00000029869	55977923	55978006	upstream	-1897073	1888030	NearestLocation
chr5	90284107	90288417	4311	153 ENSBTAG00000044467	ENSBTAG00000044467	90112820	90112889	downstream	171287	171218	NearestLocation
chr5	104801367	104804223	2857	154 ENSBTAG00000029959	ENSBTAG00000029959	103859436	103859500	upstream	-941867	941867	NearestLocation
chr5	56220620	56222202	1583	155 ENSBTAG00000044363	ENSBTAG00000044363	56293171	56293243	downstream	72623	70969	NearestLocation
chr5	47614810	47618002	3193	156 ENSBTAG00000030111	ENSBTAG00000030111	48164007	48164126	downstream	549316	546005	NearestLocation
chr5	90275719	90279535	3817	157 ENSBTAG00000044467	ENSBTAG00000044467	90112820	90112889	downstream	162899	162830	NearestLocation
chr5	103558089	103561616	3528	158 ENSBTAG00000036410	ENSBTAG00000036410	103859005	103859094	downstream	301005	297389	NearestLocation
chr5	83594092	83596114	2023	159 ENSBTAG00000045137	ENSBTAG00000045137	84244500	84244574	downstream	650482	648386	NearestLocation
chr6	108234777	108236942	2166	160 ENSBTAG00000044800	ENSBTAG00000044800	107741098	107741169	upstream	-493608	493608	NearestLocation
chr6	77982061	77987618	5558	161 ENSBTAG00000045228	ENSBTAG00000045228	72991325	72991419	downstream	4990736	4990642	NearestLocation
chr6	56670962	56672792	1831	162 ENSBTAG00000044640	ENSBTAG00000044640	62343691	62343767	downstream	5672805	5670899	NearestLocation
chr6	89209872	89216859	6988	163 ENSBTAG00000045657	ENSBTAG00000045657	92538758	92538827	upstream	-3328886	3321899	NearestLocation
chr6	89216944	89221730	4787	164 ENSBTAG00000045657	ENSBTAG00000045657	92538758	92538827	upstream	-3321814	3317028	NearestLocation
chr6	88823799	88825718	1920	165 ENSBTAG00000045657	ENSBTAG00000045657	92538758	92538827	upstream	-3714959	3713040	NearestLocation
chr6	56204160	56206322	2163	166 ENSBTAG00000044640	ENSBTAG00000044640	62343691	62343767	downstream	6139607	6137369	NearestLocation
chr6	89204990	89209751	4762	167 ENSBTAG00000045657	ENSBTAG00000045657	92538758	92538827	upstream	-3333768	3329007	NearestLocation
chr6	56557477	56559442	1966	168 ENSBTAG00000044640	ENSBTAG00000044640	62343691	62343767	downstream	5786290	5784249	NearestLocation
chr6	89201933	89204887	2955	169 ENSBTAG00000045657	ENSBTAG00000045657	92538758	92538827	upstream	-3336825	3333871	NearestLocation
chr6	10362466	10367940	5475	170 ENSBTAG00000036397	ENSBTAG00000036397	14162436	14162510	upstream	-3799970	3794496	NearestLocation
chr6	114726718	114731920	5203	171 ENSBTAG00000044222	ENSBTAG00000044222	115567392	115567464	downstream	840746	835472	NearestLocation
chr6	33081930	33083735	1806	172 ENSBTAG00000045605	ENSBTAG00000045605	28869174	28869276	downstream	4212756	4212654	NearestLocation
chr6	110258127	110261220	3094	173 ENSBTAG00000045332	ENSBTAG00000045332	109095917	109095988	downstream	1162210	1162139	NearestLocation
chr7	110040992	110048416	7425	174 ENSBTAG00000045264	ENSBTAG00000045264	110106820	110106899	downstream	65907	58404	NearestLocation
chr7	50890842	50893299	2458	175 ENSBTAG00000044871	ENSBTAG00000044871	50951305	50951373	upstream	-60463	58006	NearestLocation
chr7	80250271	80253761	3491	176 ENSBTAG00000047131	ENSBTAG00000047131	79488956	79489035	downstream	761315	761236	NearestLocation
chr7	74640892	74643122	2231	177 ENSBTAG00000029830	ENSBTAG00000029830	74185035	74185133	downstream	455857	455759	NearestLocation
chr7	41481349	41484297	2949	178 ENSBTAG00000046194	ENSBTAG00000046194	41164728	41164796	upstream	-316553	316553	NearestLocation
chr8	56849955	56855634	5680	179 ENSBTAG00000047481	ENSBTAG00000047481	59157001	59157070	upstream	-2307046	2301367	NearestLocation
chr8	89372605	89378142	5538	180 ENSBTAG00000048252	ENSBTAG00000048252	87909358	87909451	upstream	-1463154	1463154	NearestLocation
chr8	6204897	6209570	4674	181 ENSBTAG00000044473	ENSBTAG00000044473	5672116	5672188	downstream	532781	532709	NearestLocation
chr8	1181445	1184759	3315	182 ENSBTAG00000046795	ENSBTAG00000046795	1172981	1173065	downstream	8464	8380	NearestLocation
chr8	24916278	24925503	9226	183 ENSBTAG00000047154	ENSBTAG00000047154	25409464	25409555	upstream	-493186	483961	NearestLocation
chr8	44633656	44637924	4269	184 ENSBTAG00000029862	ENSBTAG00000029862	47259539	47259634	downstream	2625978	2621615	NearestLocation
chr8	24880548	24883983	3436	185 ENSBTAG00000047154	ENSBTAG00000047154	25409464	25409555	upstream	-528916	525481	NearestLocation
chr8	92832239	92834979	2741	186 ENSBTAG00000048252	ENSBTAG00000048252	87909358	87909451	upstream	-4922788	4922788	NearestLocation
chr8	99199470	99203893	4424	187 ENSBTAG00000029778	ENSBTAG00000029778	100305160	100305229	downstream	1105759	1101267	NearestLocation
chr8	3288274	3290585	2312	188 ENSBTAG00000046795	ENSBTAG00000046795	1172981	1173065	downstream	2115293	2115209	NearestLocation
chr8	88378287	88379800	1514	189 ENSBTAG00000048252	ENSBTAG00000048252	87909358	87909451	upstream	-468836	468836	NearestLocation
chr8	25912840	25916828	3989	190 ENSBTAG00000047154	ENSBTAG00000047154	25409464	25409555	downstream	503376	503285	NearestLocation
chr8	91142479	91146100	3622	191 ENSBTAG00000048252	ENSBTAG00000048252	87909358	87909451	upstream	-3233028	3233028	NearestLocation
chr8	121768	123498	1731	192 ENSBTAG00000044348	ENSBTAG00000044348	907842	907899	upstream	-786074	784344	NearestLocation
chr8	92536165	92537451	1287	193 ENSBTAG00000048252	ENSBTAG00000048252	87909358	87909451	upstream	-4626714	4626714	NearestLocation
chr8	11968600	11974115	5516	194 ENSBTAG00000044633	ENSBTAG00000044633	11390418	11390484	upstream	-578116	578116	NearestLocation
chr8	94960915	94961878	964	195 ENSBTAG00000029778	ENSBTAG00000029778	100305160	100305229	downstream	5344314	5343282	NearestLocation
chr8	38630030	38632211	2182	196 ENSBTAG00000044215	ENSBTAG00000044215	39407226	39407302	upstream	-777196	775015	NearestLocation
chr9	29233801	29237036	3236	197 ENSBTAG00000044981	ENSBTAG00000044981	28046280	28046356	upstream	-1187445	1187445	NearestLocation
chr9	78362050	78364014	1965	198 ENSBTAG00000046134	ENSBTAG00000046134	77236221	77236303	upstream	-1125747	1125747	NearestLocation
chr9	70595816	70603807	7992	199 ENSBTAG00000047686	ENSBTAG00000047686	74021313	74021407	downstream	3425591	3417506	NearestLocation
chr9	97744989	97746009	1021	200 ENSBTAG00000045700	ENSBTAG00000045700	97638103	97638181	upstream	-106808	106808	NearestLocation
chr9	37575018	37577229	2212	201 ENSBTAG00000044976	ENSBTAG00000044976	40834405	40834544	downstream	3259526	3257176	NearestLocation
chr9	45082457	45089127	6671	202 ENSBTAG00000045797	ENSBTAG00000045797	42120208	42120285	downstream	2962249	2962172	NearestLocation
chr9	24550964	24554707	3744	203 ENSBTAG00000044579	ENSBTAG00000044579	25474384	25474444	upstream	-923420	919677	NearestLocation
chr9	96970209	96974505	4297	204 ENSBTAG00000045700	ENSBTAG00000045700	97638103	97638181	downstream	667972	663598	NearestLocation
chrX	134398527	134405194	6668	205 ENSBTAG00000038919	ENSBTAG00000038919	132694942	132695098	downstream	1703585	1703429	NearestLocation
chrX	18975643	18984989	9347	206 ENSBTAG00000047329	ENSBTAG00000047329	18750839	18750898	downstream	224804	224745	NearestLocation
chrX	108648780	108658088	9309	207 ENSBTAG00000030039	ENSBTAG00000030039	110273860	110273942	upstream	-1625080	1615772	NearestLocation
chrX	83184427	83191479	7053	208 ENSBTAG00000047261	ENSBTAG00000047261	82120702	82120791	downstream	1063725	1063636	NearestLocation
chrX	108495205	108500572	5368	209 ENSBTAG00000030039	ENSBTAG00000030039	110273860	110273942	upstream	-1778655	1773288	NearestLocation
chrX	100087295	100092049	4755	210 ENSBTAG00000036418	ENSBTAG00000036418	99936305	99936412	upstream	-150883	150883	NearestLocation
chrX	147279410	147283203	3794	211 ENSBTAG00000045133	ENSBTAG00000045133	145222493	145222580	downstream	2056917	2056830	NearestLocation
chrX	146838961	146841665	2705	212 ENSBTAG00000045133	ENSBTAG00000045133	145222493	145222580	downstream	1616468	1616381	NearestLocation
chrX	19173989	19182971	8983	213 ENSBTAG00000047329	ENSBTAG00000047329	18750839	18750898	downstream	423150	423091	NearestLocation
chrX	123927085	123930423	3339	214 ENSBTAG00000044679	ENSBTAG00000044679	125429933	125430026	upstream	-1502848	1499510	NearestLocation
chrX	19138869	19142370	3502	215 ENSBTAG00000047329	ENSBTAG00000047329	18750839	18750898	downstream	388030	387971	NearestLocation
chrX	30971480	30973037	1558	216 ENSBTAG00000045222	ENSBTAG00000045222	31246183	31246252	upstream	-274703	273146	NearestLocation
chrX	19153780	19155794	2015	217 ENSBTAG00000047329	ENSBTAG00000047329	18750839	18750898	downstream	402941	402882	NearestLocation

## Sheet: TSS Annotation
space	start	end	width	names	feature	start_position	end_position	insideFeature	distancetoFeature	shortestDistance	fromOverlappingOrNearest
chr1	139204261	139209578	5318	001 ENSBTAG00000010448	ENSBTAG00000010448	139678041	139842029	upstream	-473780	468463	NearestLocation
chr1	57218977	57223992	5016	002 ENSBTAG00000015065	ENSBTAG00000015065	57213904	57268918	inside	5073	5073	NearestLocation
chr1	45142373	45146301	3929	003 ENSBTAG00000047076	ENSBTAG00000047076	45091053	45091460	downstream	51320	50913	NearestLocation
chr1	135831742	135833929	2188	004 ENSBTAG00000007014	ENSBTAG00000007014	135871800	135935191	downstream	103449	37871	NearestLocation
chr1	61603081	61604984	1904	005 ENSBTAG00000044343	ENSBTAG00000044343	61585762	61585985	upstream	-17096	17096	NearestLocation
chr1	116105209	116108689	3481	006 ENSBTAG00000033740	ENSBTAG00000033740	116197011	116197376	downstream	92167	88322	NearestLocation
chr1	157925699	157927305	1607	007 ENSBTAG00000047978	ENSBTAG00000047978	158298805	158299185	downstream	373486	371500	NearestLocation
chr1	57442018	57450966	8949	008 ENSBTAG00000019332	ENSBTAG00000019332	57360423	57501871	inside	59853	50905	NearestLocation
chr1	153213229	153214845	1617	009 ENSBTAG00000020787	ENSBTAG00000020787	153233567	153320510	upstream	-20338	18722	NearestLocation
chr1	124938140	124942641	4502	010 ENSBTAG00000043802	ENSBTAG00000043802	124790931	124791039	downstream	147209	147101	NearestLocation
chr1	157472094	157473384	1291	011 ENSBTAG00000021158	ENSBTAG00000021158	157169740	157261755	upstream	-210339	210339	NearestLocation
chr1	65322950	65326213	3264	012 ENSBTAG00000040597	ENSBTAG00000040597	65265657	65292980	downstream	57293	29970	NearestLocation
chr1	65322950	65326213	3264	012 ENSBTAG00000048057	ENSBTAG00000048057	65310826	65462923	inside	139973	12124	Overlapping
chr1	34830448	34832592	2145	013 ENSBTAG00000026156	ENSBTAG00000026156	34683616	34707256	upstream	-123192	123192	NearestLocation
chr1	153215166	153219230	4065	014 ENSBTAG00000020787	ENSBTAG00000020787	153233567	153320510	upstream	-18401	14337	NearestLocation
chr1	57553027	57554175	1149	015 ENSBTAG00000033319	ENSBTAG00000033319	57568530	57591076	upstream	-15503	14355	NearestLocation
chr1	13546261	13553255	6995	016 ENSBTAG00000045128	ENSBTAG00000045128	14608519	14608853	downstream	1062592	1055264	NearestLocation
chr10	80007538	80008807	1270	017 ENSBTAG00000001945	ENSBTAG00000001945	80078677	80113797	upstream	-71139	69870	NearestLocation
chr10	49984390	49986802	2413	018 ENSBTAG00000009615	ENSBTAG00000009615	49860062	49904536	downstream	124328	79854	NearestLocation
chr10	77827234	77829644	2411	019 ENSBTAG00000038667	ENSBTAG00000038667	77878595	77879947	downstream	52713	48951	NearestLocation
chr10	28468018	28473582	5565	020 ENSBTAG00000006413	ENSBTAG00000006413	28459345	28509712	inside	8673	8673	NearestLocation
chr10	39688552	39690689	2138	021 ENSBTAG00000024582	ENSBTAG00000024582	39735371	39736135	downstream	47583	44682	NearestLocation
chr10	90625040	90626538	1499	022 ENSBTAG00000012106	ENSBTAG00000012106	90002636	90134649	downstream	622404	490391	NearestLocation
chr11	14312023	14313146	1124	023 ENSBTAG00000012519	ENSBTAG00000012519	14176298	14281717	upstream	-30306	30306	NearestLocation
chr11	79837577	79841604	4028	024 ENSBTAG00000042118	ENSBTAG00000042118	79514891	79515190	upstream	-322387	322387	NearestLocation
chr11	107298529	107302282	3754	025 ENSBTAG00000019018	ENSBTAG00000019018	107260653	107261718	downstream	37876	36811	NearestLocation
chr11	107303507	107308694	5188	026 ENSBTAG00000019018	ENSBTAG00000019018	107260653	107261718	downstream	42854	41789	NearestLocation
chr11	97755105	97758962	3858	027 ENSBTAG00000023843	ENSBTAG00000023843	97674642	97975506	inside	80463	80463	NearestLocation
chr11	79569704	79572648	2945	028 ENSBTAG00000042118	ENSBTAG00000042118	79514891	79515190	upstream	-54514	54514	NearestLocation
chr11	65896800	65899215	2416	029 ENSBTAG00000011727	ENSBTAG00000011727	65813300	65826759	downstream	83500	70041	NearestLocation
chr11	80522877	80529053	6177	030 ENSBTAG00000023928	ENSBTAG00000023928	80261889	80266800	downstream	260988	256077	NearestLocation
chr11	107284147	107292675	8529	031 ENSBTAG00000019018	ENSBTAG00000019018	107260653	107261718	downstream	23494	22429	NearestLocation
chr11	99113770	99120220	6451	032 ENSBTAG00000015327	ENSBTAG00000015327	99131533	99179460	upstream	-17763	11313	NearestLocation
chr11	107292819	107294792	1974	033 ENSBTAG00000019018	ENSBTAG00000019018	107260653	107261718	downstream	32166	31101	NearestLocation
chr12	65198131	65202281	4151	034 ENSBTAG00000047066	ENSBTAG00000047066	64197136	64197240	downstream	1000995	1000891	NearestLocation
chr12	39224323	39228617	4295	035 ENSBTAG00000045045	ENSBTAG00000045045	39640396	39640466	upstream	-416073	411779	NearestLocation
chr12	79831776	79836764	4989	036 ENSBTAG00000010395	ENSBTAG00000010395	79691579	79870108	inside	38332	33344	NearestLocation
chr12	52674267	52677129	2863	037 ENSBTAG00000018851	ENSBTAG00000018851	52496959	52769208	inside	94941	92079	NearestLocation
chr12	26378323	26381337	3015	038 ENSBTAG00000022991	ENSBTAG00000022991	25792986	26361421	upstream	-16902	16902	NearestLocation
chr13	31597602	31605908	8307	039 ENSBTAG00000027446	ENSBTAG00000027446	31347074	31554426	upstream	-43176	43176	NearestLocation
chr13	31597602	31605908	8307	039 ENSBTAG00000005072	ENSBTAG00000005072	31559727	31826838	inside	229236	37875	Overlapping
chr13	10754438	10756418	1981	040 ENSBTAG00000000516	ENSBTAG00000000516	10760673	10763286	upstream	-6235	4255	NearestLocation
chr13	7749694	7752578	2885	041 ENSBTAG00000020120	ENSBTAG00000020120	7570431	7648329	upstream	-101365	101365	NearestLocation
chr13	42173158	42175542	2385	042 ENSBTAG00000002758	ENSBTAG00000002758	42217371	42221004	downstream	47846	41829	NearestLocation
chr14	83971151	83972327	1177	043 ENSBTAG00000013369	ENSBTAG00000013369	83892853	84109620	inside	78298	78298	Overlapping
chr14	83971151	83972327	1177	043 ENSBTAG00000042604	ENSBTAG00000042604	83907053	83907159	upstream	-63992	63992	NearestLocation
chr14	40544321	40548755	4435	044 ENSBTAG00000047574	ENSBTAG00000047574	40529994	40530440	upstream	-13881	13881	NearestLocation
chr14	43041994	43045188	3195	045 ENSBTAG00000039499	ENSBTAG00000039499	42985265	42985951	upstream	-56043	56043	NearestLocation
chr14	213558	216363	2806	046 ENSBTAG00000046737	ENSBTAG00000046737	214422	214541	includeFeature	983	864	NearestLocation
chr14	4916998	4924866	7869	047 ENSBTAG00000015374	ENSBTAG00000015374	5154763	5353760	upstream	-237765	229897	NearestLocation
chr14	1341337	1344029	2693	048 ENSBTAG00000047447	ENSBTAG00000047447	1342214	1342333	includeFeature	996	877	NearestLocation
chr14	40406023	40408086	2064	049 ENSBTAG00000004411	ENSBTAG00000004411	40420996	40471464	upstream	-14973	12910	NearestLocation
chr14	33839571	33842192	2622	050 ENSBTAG00000044080	ENSBTAG00000044080	33559384	33644209	upstream	-195362	195362	NearestLocation
chr14	632772	633673	902	051 ENSBTAG00000047065	ENSBTAG00000047065	582986	583105	downstream	49786	49667	NearestLocation
chr14	443077	445452	2376	052 ENSBTAG00000046592	ENSBTAG00000046592	412106	412212	downstream	30971	30865	NearestLocation
chr15	71059957	71064836	4880	053 ENSBTAG00000029461	ENSBTAG00000029461	71047556	71047665	upstream	-12292	12292	NearestLocation
chr16	63153742	63159653	5912	054 ENSBTAG00000046502	ENSBTAG00000046502	63030135	63128053	upstream	-25689	25689	NearestLocation
chr16	55857386	55858740	1355	055 ENSBTAG00000031507	ENSBTAG00000031507	55896306	55899061	downstream	41675	37566	NearestLocation
chr16	23608929	23612541	3613	056 ENSBTAG00000045048	ENSBTAG00000045048	23447453	23447535	upstream	-161394	161394	NearestLocation
chr16	77045960	77047363	1404	057 ENSBTAG00000001173	ENSBTAG00000001173	77046129	77250393	overlapStart	-169	169	NearestLocation
chr16	36586157	36593468	7312	058 ENSBTAG00000005410	ENSBTAG00000005410	36195998	36695079	inside	390159	101611	Overlapping
chr16	36586157	36593468	7312	058 ENSBTAG00000009943	ENSBTAG00000009943	36963321	36966885	upstream	-377164	369853	NearestLocation
chr16	55916571	55918572	2002	059 ENSBTAG00000038261	ENSBTAG00000038261	55916706	55919229	overlapEnd	2658	135	NearestLocation
chr17	37120421	37123999	3579	060 ENSBTAG00000046852	ENSBTAG00000046852	37253415	37253726	downstream	133305	129416	NearestLocation
chr17	50199446	50204547	5102	061 ENSBTAG00000046256	ENSBTAG00000046256	49445324	49739129	upstream	-460317	460317	NearestLocation
chr17	23914312	23915464	1153	062 ENSBTAG00000042760	ENSBTAG00000042760	23991158	23991264	downstream	76952	75694	NearestLocation
chr17	269406	270828	1423	063 ENSBTAG00000005262	ENSBTAG00000005262	277495	277802	upstream	-8089	6667	NearestLocation
chr17	9726587	9732167	5581	064 ENSBTAG00000042563	ENSBTAG00000042563	9732393	9732499	upstream	-5806	226	NearestLocation
chr17	37498261	37499691	1431	065 ENSBTAG00000046833	ENSBTAG00000046833	37404576	37404821	downstream	93685	93440	NearestLocation
chr18	11464160	11468734	4575	066 ENSBTAG00000009918	ENSBTAG00000009918	11655286	11682581	upstream	-191126	186552	NearestLocation
chr18	51267810	51273011	5202	067 ENSBTAG00000031001	ENSBTAG00000031001	51247602	51291960	inside	24150	18949	NearestLocation
chr18	30850147	30856572	6426	068 ENSBTAG00000022783	ENSBTAG00000022783	29542418	29847569	upstream	-1002578	1002578	NearestLocation
chr18	12644985	12647833	2849	069 ENSBTAG00000040605	ENSBTAG00000040605	12433768	12434808	downstream	211217	210177	NearestLocation
chr19	61934321	61940989	6669	070 ENSBTAG00000006937	ENSBTAG00000006937	61959366	62008054	upstream	-25045	18377	NearestLocation
chr19	40584	42905	2322	071 ENSBTAG00000037903	ENSBTAG00000037903	77881	78836	downstream	38252	34976	NearestLocation
chr2	137020947	137023707	2761	072 ENSBTAG00000046826	ENSBTAG00000046826	137027871	137027990	downstream	7043	4164	NearestLocation
chr2	136939995	136941061	1067	073 ENSBTAG00000048232	ENSBTAG00000048232	136913912	136914031	upstream	-25964	25964	NearestLocation
chr2	136709610	136712023	2414	074 ENSBTAG00000010938	ENSBTAG00000010938	136647774	136650918	upstream	-58692	58692	NearestLocation
chr2	27698266	27699488	1223	075 ENSBTAG00000044179	ENSBTAG00000044179	27407917	27758923	inside	60657	59435	NearestLocation
chr2	100162501	100165375	2875	076 ENSBTAG00000005239	ENSBTAG00000005239	100306471	100307061	downstream	144560	141096	NearestLocation
chr2	54120750	54123182	2433	077 ENSBTAG00000047778	ENSBTAG00000047778	54116505	54116624	downstream	4245	4126	NearestLocation
chr2	70592700	70595167	2468	078 ENSBTAG00000021494	ENSBTAG00000021494	70972738	70977033	downstream	384333	377571	NearestLocation
chr2	103754600	103755084	485	079 ENSBTAG00000045368	ENSBTAG00000045368	103724975	103725108	downstream	29625	29492	NearestLocation
chr2	8751214	8753942	2729	080 ENSBTAG00000046000	ENSBTAG00000046000	8844053	8844553	downstream	93339	90111	NearestLocation
chr20	66337133	66340556	3424	081 ENSBTAG00000032442	ENSBTAG00000032442	66351477	66359363	upstream	-14344	10921	NearestLocation
chr20	23542244	23543916	1673	082 ENSBTAG00000033313	ENSBTAG00000033313	23461326	23565673	inside	80918	21757	Overlapping
chr20	23542244	23543916	1673	082 ENSBTAG00000044567	ENSBTAG00000044567	23537897	23537983	downstream	4347	4261	NearestLocation
chr20	2987196	2991911	4716	083 ENSBTAG00000024801	ENSBTAG00000024801	2680574	3054892	inside	306622	62981	Overlapping
chr20	2987196	2991911	4716	083 ENSBTAG00000034824	ENSBTAG00000034824	2985749	2986486	upstream	-710	710	NearestLocation
chr20	70553392	70554845	1454	084 ENSBTAG00000046558	ENSBTAG00000046558	70441412	70441518	upstream	-111874	111874	NearestLocation
chr20	48551745	48560583	8839	085 ENSBTAG00000002845	ENSBTAG00000002845	48874612	49060950	upstream	-322867	314029	NearestLocation
chr20	14751719	14760522	8804	086 ENSBTAG00000009468	ENSBTAG00000009468	14723560	14746316	upstream	-5403	5403	NearestLocation
chr21	41333080	41334403	1324	087 ENSBTAG00000001617	ENSBTAG00000001617	41640498	41686535	upstream	-307418	306095	NearestLocation
chr21	20113319	20114993	1675	088 ENSBTAG00000001308	ENSBTAG00000001308	20084904	20193047	inside	79728	28415	Overlapping
chr21	20113319	20114993	1675	088 ENSBTAG00000045929	ENSBTAG00000045929	20128501	20132903	downstream	19584	13508	NearestLocation
chr22	52821569	52824959	3391	089 ENSBTAG00000002774	ENSBTAG00000002774	52818988	52844833	inside	23264	2581	NearestLocation
chr22	15347004	15352175	5172	090 ENSBTAG00000006570	ENSBTAG00000006570	15327004	15345250	upstream	-1754	1754	NearestLocation
chr22	53682329	53688377	6049	091 ENSBTAG00000013586	ENSBTAG00000013586	53613211	53614323	upstream	-68006	68006	NearestLocation
chr22	37917713	37920659	2947	092 ENSBTAG00000013026	ENSBTAG00000013026	37867680	37884047	upstream	-33666	33666	NearestLocation
chr22	37917713	37920659	2947	092 ENSBTAG00000000265	ENSBTAG00000000265	37900573	38097884	inside	180171	17140	Overlapping
chr22	37930695	37937030	6336	093 ENSBTAG00000013026	ENSBTAG00000013026	37867680	37884047	upstream	-46648	46648	NearestLocation
chr22	37930695	37937030	6336	093 ENSBTAG00000000265	ENSBTAG00000000265	37900573	38097884	inside	167189	30122	Overlapping
chr22	2865786	2869860	4075	094 ENSBTAG00000022751	ENSBTAG00000022751	2807583	2978687	inside	58203	58203	NearestLocation
chr22	45491316	45493476	2161	095 ENSBTAG00000010029	ENSBTAG00000010029	45094510	45555745	inside	396806	62269	Overlapping
chr22	45491316	45493476	2161	095 ENSBTAG00000043482	ENSBTAG00000043482	45657968	45658271	upstream	-166652	164492	NearestLocation
chr23	11375201	11377585	2385	096 ENSBTAG00000012069	ENSBTAG00000012069	11358158	11373693	upstream	-1508	1508	NearestLocation
chr24	24948908	24950529	1622	097 ENSBTAG00000020286	ENSBTAG00000020286	25005256	25236063	upstream	-56348	54727	NearestLocation
chr24	24951322	24953225	1904	098 ENSBTAG00000020286	ENSBTAG00000020286	25005256	25236063	upstream	-53934	52031	NearestLocation
chr24	35456113	35458213	2101	099 ENSBTAG00000008403	ENSBTAG00000008403	35445610	35519082	inside	10503	10503	NearestLocation
chr25	30365009	30369446	4438	100 ENSBTAG00000002083	ENSBTAG00000002083	30045721	30076258	upstream	-288751	288751	NearestLocation
chr25	4825865	4831631	5767	101 ENSBTAG00000037010	ENSBTAG00000037010	4802878	4802997	downstream	22987	22868	NearestLocation
chr25	36121112	36124205	3094	102 ENSBTAG00000047767	ENSBTAG00000047767	36120183	36130679	inside	929	929	NearestLocation
chr25	19008995	19012376	3382	103 ENSBTAG00000018560	ENSBTAG00000018560	18838854	19180607	inside	171612	168231	NearestLocation
chr26	51202625	51207169	4545	104 ENSBTAG00000009181	ENSBTAG00000009181	51126574	51200732	upstream	-1893	1893	NearestLocation
chr26	17970502	17973081	2580	105 ENSBTAG00000004029	ENSBTAG00000004029	18087603	18094273	upstream	-117101	114522	NearestLocation
chr26	17969315	17970486	1172	106 ENSBTAG00000004029	ENSBTAG00000004029	18087603	18094273	upstream	-118288	117117	NearestLocation
chr26	40483235	40487477	4243	107 ENSBTAG00000007441	ENSBTAG00000007441	40346540	40380689	downstream	136695	102546	NearestLocation
chr26	47088694	47090814	2121	108 ENSBTAG00000031890	ENSBTAG00000031890	46791127	47295654	inside	297567	204840	Overlapping
chr26	47088694	47090814	2121	108 ENSBTAG00000021015	ENSBTAG00000021015	46963427	47002009	upstream	-86685	86685	NearestLocation
chr26	46909264	46911541	2278	109 ENSBTAG00000031890	ENSBTAG00000031890	46791127	47295654	inside	118137	118137	Overlapping
chr26	46909264	46911541	2278	109 ENSBTAG00000021015	ENSBTAG00000021015	46963427	47002009	downstream	92745	51886	NearestLocation
chr27	35828888	35832902	4015	110 ENSBTAG00000044932	ENSBTAG00000044932	35773998	35774132	upstream	-54756	54756	NearestLocation
chr27	6209977	6214401	4425	111 ENSBTAG00000035183	ENSBTAG00000035183	6194470	6196146	upstream	-13831	13831	NearestLocation
chr27	6857034	6862637	5604	112 ENSBTAG00000046404	ENSBTAG00000046404	6904605	6904711	downstream	47677	41968	NearestLocation
chr27	25153173	25160221	7049	113 ENSBTAG00000013579	ENSBTAG00000013579	25391027	25416076	downstream	262903	230806	NearestLocation
chr27	1368508	1372261	3754	114 ENSBTAG00000009739	ENSBTAG00000009739	1019178	1424171	inside	55663	51910	Overlapping
chr27	1368508	1372261	3754	114 ENSBTAG00000046371	ENSBTAG00000046371	1330181	1330256	upstream	-38252	38252	NearestLocation
chr27	35833073	35836144	3072	115 ENSBTAG00000044932	ENSBTAG00000044932	35773998	35774132	upstream	-58941	58941	NearestLocation
chr27	28502458	28504999	2542	116 ENSBTAG00000016411	ENSBTAG00000016411	28450185	28459083	upstream	-43375	43375	NearestLocation
chr27	6278158	6280514	2357	117 ENSBTAG00000035183	ENSBTAG00000035183	6194470	6196146	upstream	-82012	82012	NearestLocation
chr27	6278158	6280514	2357	117 ENSBTAG00000004231	ENSBTAG00000004231	6267201	6417208	inside	139050	10957	Overlapping
chr27	41474465	41475592	1128	118 ENSBTAG00000017802	ENSBTAG00000017802	41695665	41771738	upstream	-221200	220073	NearestLocation
chr27	37444782	37447123	2342	119 ENSBTAG00000033182	ENSBTAG00000033182	37453133	37479119	upstream	-8351	6010	NearestLocation
chr28	11985832	11987714	1883	120 ENSBTAG00000042244	ENSBTAG00000042244	11791962	11792064	upstream	-193768	193768	NearestLocation
chr28	40135642	40141488	5847	121 ENSBTAG00000043032	ENSBTAG00000043032	39702817	39702923	downstream	432825	432719	NearestLocation
chr28	31992798	32007184	14387	122 ENSBTAG00000042308	ENSBTAG00000042308	32325622	32325728	upstream	-332824	318438	NearestLocation
chr28	43079045	43082446	3402	123 ENSBTAG00000005568	ENSBTAG00000005568	42939762	43003209	upstream	-75836	75836	NearestLocation
chr3	13904731	13908897	4167	124 ENSBTAG00000012361	ENSBTAG00000012361	13887504	13970875	inside	17227	17227	NearestLocation
chr3	121411598	121415462	3865	125 ENSBTAG00000030892	ENSBTAG00000030892	121412144	121413236	includeFeature	-546	546	NearestLocation
chr3	86719052	86726528	7477	126 ENSBTAG00000030671	ENSBTAG00000030671	86650798	86718972	upstream	-80	80	NearestLocation
chr3	90642746	90643878	1133	127 ENSBTAG00000011640	ENSBTAG00000011640	90185369	90272863	downstream	457377	369883	NearestLocation
chr3	75988187	75991493	3307	128 ENSBTAG00000009338	ENSBTAG00000009338	75355803	75744744	upstream	-243443	243443	NearestLocation
chr3	119102986	119104009	1024	129 ENSBTAG00000017764	ENSBTAG00000017764	118937215	119412428	inside	309442	165771	Overlapping
chr3	119102986	119104009	1024	129 ENSBTAG00000045515	ENSBTAG00000045515	119207507	119208625	upstream	-104521	103498	NearestLocation
chr3	62177469	62178909	1441	130 ENSBTAG00000012305	ENSBTAG00000012305	62643353	62805720	downstream	628251	464444	NearestLocation
chr3	85603507	85606642	3136	131 ENSBTAG00000030663	ENSBTAG00000030663	85983261	85983424	upstream	-379754	376619	NearestLocation
chr3	86551931	86554453	2523	132 ENSBTAG00000013693	ENSBTAG00000013693	86526729	86547281	downstream	25202	4650	NearestLocation
chr3	32650122	32652301	2180	133 ENSBTAG00000006466	ENSBTAG00000006466	32598408	32637230	upstream	-12892	12892	NearestLocation
chr3	86734235	86737196	2962	134 ENSBTAG00000030671	ENSBTAG00000030671	86650798	86718972	upstream	-15263	15263	NearestLocation
chr3	69795271	69797473	2203	135 ENSBTAG00000001326	ENSBTAG00000001326	69752396	69832582	inside	42875	35109	NearestLocation
chr4	120642325	120646438	4114	136 ENSBTAG00000030838	ENSBTAG00000030838	120643217	120644622	includeFeature	-892	892	NearestLocation
chr4	9117831	9121985	4155	137 ENSBTAG00000045617	ENSBTAG00000045617	9091081	9094122	upstream	-23709	23709	NearestLocation
chr4	120820388	120827258	6871	138 ENSBTAG00000046734	ENSBTAG00000046734	120765617	120765736	upstream	-54652	54652	NearestLocation
chr4	51990994	51996976	5983	139 ENSBTAG00000006161	ENSBTAG00000006161	51912652	52042198	inside	51204	45222	NearestLocation
chr4	28200191	28203641	3451	140 ENSBTAG00000006721	ENSBTAG00000006721	28446103	28456952	downstream	256761	242462	NearestLocation
chr4	46195841	46204829	8989	141 ENSBTAG00000000189	ENSBTAG00000000189	45806019	46233536	inside	389822	28707	Overlapping
chr4	46195841	46204829	8989	141 ENSBTAG00000009207	ENSBTAG00000009207	46474531	46565717	upstream	-278690	269702	NearestLocation
chr4	12621260	12625401	4142	142 ENSBTAG00000018185	ENSBTAG00000018185	12597838	12699701	inside	23422	23422	Overlapping
chr4	12621260	12625401	4142	142 ENSBTAG00000038030	ENSBTAG00000038030	12616773	12618524	downstream	4487	2736	NearestLocation
chr4	27755033	27761088	6056	143 ENSBTAG00000046922	ENSBTAG00000046922	27854574	27855179	downstream	100146	93486	NearestLocation
chr4	98761987	98764931	2945	144 ENSBTAG00000015773	ENSBTAG00000015773	98639420	98791780	inside	122567	26849	Overlapping
chr4	98761987	98764931	2945	144 ENSBTAG00000003372	ENSBTAG00000003372	98840894	98876172	downstream	114185	75963	NearestLocation
chr4	33090115	33091682	1568	145 ENSBTAG00000005997	ENSBTAG00000005997	33026387	33095702	inside	63728	4020	Overlapping
chr4	33090115	33091682	1568	145 ENSBTAG00000005653	ENSBTAG00000005653	33120503	33193999	upstream	-30388	28821	NearestLocation
chr4	95950928	95953533	2606	146 ENSBTAG00000010437	ENSBTAG00000010437	95807761	96016756	inside	143167	63223	Overlapping
chr4	95950928	95953533	2606	146 ENSBTAG00000010452	ENSBTAG00000010452	96032591	96039050	downstream	88122	79058	NearestLocation
chr4	35257831	35262261	4431	147 ENSBTAG00000024394	ENSBTAG00000024394	35563538	35789896	upstream	-305707	301277	NearestLocation
chr4	31346099	31347605	1507	148 ENSBTAG00000015539	ENSBTAG00000015539	31017033	31222267	upstream	-123832	123832	NearestLocation
chr4	66548240	66552224	3985	149 ENSBTAG00000039231	ENSBTAG00000039231	66610955	66643765	downstream	95525	58731	NearestLocation
chr4	30632334	30639033	6700	150 ENSBTAG00000013078	ENSBTAG00000013078	30420509	30799675	inside	211825	160642	Overlapping
chr4	30632334	30639033	6700	150 ENSBTAG00000004976	ENSBTAG00000004976	30796235	30839424	downstream	207090	157202	NearestLocation
chr5	115975843	115982493	6651	151 ENSBTAG00000039784	ENSBTAG00000039784	116021730	116048708	upstream	-45887	39237	NearestLocation
chr5	54080850	54089893	9044	152 ENSBTAG00000021287	ENSBTAG00000021287	53987909	54214799	inside	133949	92941	NearestLocation
chr5	90284107	90288417	4311	153 ENSBTAG00000028683	ENSBTAG00000028683	90424777	90424893	upstream	-140670	136360	NearestLocation
chr5	104801367	104804223	2857	154 ENSBTAG00000012246	ENSBTAG00000012246	104741570	105090300	inside	59797	59797	NearestLocation
chr5	56220620	56222202	1583	155 ENSBTAG00000047374	ENSBTAG00000047374	56217962	56220534	downstream	2658	86	NearestLocation
chr5	47614810	47618002	3193	156 ENSBTAG00000033726	ENSBTAG00000033726	47534237	47703486	inside	80573	80573	Overlapping
chr5	47614810	47618002	3193	156 ENSBTAG00000028990	ENSBTAG00000028990	47602843	47603007	downstream	11967	11803	NearestLocation
chr5	90275719	90279535	3817	157 ENSBTAG00000028683	ENSBTAG00000028683	90424777	90424893	upstream	-149058	145242	NearestLocation
chr5	103558089	103561616	3528	158 ENSBTAG00000010490	ENSBTAG00000010490	103530546	103547919	upstream	-10170	10170	NearestLocation
chr5	83594092	83596114	2023	159 ENSBTAG00000002313	ENSBTAG00000002313	83398954	83986176	inside	195138	195138	NearestLocation
chr6	108234777	108236942	2166	160 ENSBTAG00000009744	ENSBTAG00000009744	108145918	108198645	upstream	-36132	36132	NearestLocation
chr6	77982061	77987618	5558	161 ENSBTAG00000013918	ENSBTAG00000013918	78991885	79313522	upstream	-1009824	1004267	NearestLocation
chr6	56670962	56672792	1831	162 ENSBTAG00000047814	ENSBTAG00000047814	56819196	56819900	upstream	-148234	146404	NearestLocation
chr6	89209872	89216859	6988	163 ENSBTAG00000009070	ENSBTAG00000009070	89052210	89059348	downstream	157662	150524	NearestLocation
chr6	89209872	89216859	6988	163 ENSBTAG00000006507	ENSBTAG00000006507	89162542	89460195	inside	250323	47330	Overlapping
chr6	89216944	89221730	4787	164 ENSBTAG00000009070	ENSBTAG00000009070	89052210	89059348	downstream	164734	157596	NearestLocation
chr6	89216944	89221730	4787	164 ENSBTAG00000006507	ENSBTAG00000006507	89162542	89460195	inside	243251	54402	Overlapping
chr6	88823799	88825718	1920	165 ENSBTAG00000013718	ENSBTAG00000013718	88695940	88739180	upstream	-84619	84619	NearestLocation
chr6	56204160	56206322	2163	166 ENSBTAG00000047814	ENSBTAG00000047814	56819196	56819900	upstream	-615036	612874	NearestLocation
chr6	89204990	89209751	4762	167 ENSBTAG00000009070	ENSBTAG00000009070	89052210	89059348	downstream	152780	145642	NearestLocation
chr6	89204990	89209751	4762	167 ENSBTAG00000006507	ENSBTAG00000006507	89162542	89460195	inside	255205	42448	Overlapping
chr6	56557477	56559442	1966	168 ENSBTAG00000047814	ENSBTAG00000047814	56819196	56819900	upstream	-261719	259754	NearestLocation
chr6	89201933	89204887	2955	169 ENSBTAG00000009070	ENSBTAG00000009070	89052210	89059348	downstream	149723	142585	NearestLocation
chr6	89201933	89204887	2955	169 ENSBTAG00000006507	ENSBTAG00000006507	89162542	89460195	inside	258262	39391	Overlapping
chr6	10362466	10367940	5475	170 ENSBTAG00000000119	ENSBTAG00000000119	10223759	10224427	upstream	-138039	138039	NearestLocation
chr6	114726718	114731920	5203	171 ENSBTAG00000019847	ENSBTAG00000019847	114969373	115035177	upstream	-242655	237453	NearestLocation
chr6	33081930	33083735	1806	172 ENSBTAG00000047255	ENSBTAG00000047255	32942263	32965592	upstream	-116338	116338	NearestLocation
chr6	110258127	110261220	3094	173 ENSBTAG00000013607	ENSBTAG00000013607	110136880	110178474	upstream	-79653	79653	NearestLocation
chr7	110040992	110048416	7425	174 ENSBTAG00000019285	ENSBTAG00000019285	109976942	110095864	inside	54872	47448	NearestLocation
chr7	50890842	50893299	2458	175 ENSBTAG00000007782	ENSBTAG00000007782	50941047	50958425	upstream	-50205	47748	NearestLocation
chr7	80250271	80253761	3491	176 ENSBTAG00000046080	ENSBTAG00000046080	80188341	80188849	downstream	61930	61422	NearestLocation
chr7	74640892	74643122	2231	177 ENSBTAG00000016841	ENSBTAG00000016841	74334045	74472502	upstream	-168390	168390	NearestLocation
chr7	41481349	41484297	2949	178 ENSBTAG00000046066	ENSBTAG00000046066	41476354	41476823	downstream	4995	4526	NearestLocation
chr8	56849955	56855634	5680	179 ENSBTAG00000046462	ENSBTAG00000046462	56547894	56552112	upstream	-297843	297843	NearestLocation
chr8	89372605	89378142	5538	180 ENSBTAG00000046877	ENSBTAG00000046877	89663097	89663215	downstream	290610	284955	NearestLocation
chr8	6204897	6209570	4674	181 ENSBTAG00000042080	ENSBTAG00000042080	6126620	6126724	downstream	78277	78173	NearestLocation
chr8	1181445	1184759	3315	182 ENSBTAG00000046795	ENSBTAG00000046795	1172981	1173065	downstream	8464	8380	NearestLocation
chr8	24916278	24925503	9226	183 ENSBTAG00000023462	ENSBTAG00000023462	24927468	24930788	upstream	-11190	1965	NearestLocation
chr8	44633656	44637924	4269	184 ENSBTAG00000033122	ENSBTAG00000033122	44631718	44638173	inside	1938	249	NearestLocation
chr8	24880548	24883983	3436	185 ENSBTAG00000010821	ENSBTAG00000010821	24830047	24856903	upstream	-23645	23645	NearestLocation
chr8	92832239	92834979	2741	186 ENSBTAG00000015358	ENSBTAG00000015358	92773692	92865307	inside	33068	30328	Overlapping
chr8	92832239	92834979	2741	186 ENSBTAG00000020844	ENSBTAG00000020844	92824740	92865294	inside	33055	7499	NearestLocation
chr8	99199470	99203893	4424	187 ENSBTAG00000043059	ENSBTAG00000043059	99352724	99352824	downstream	153354	148831	NearestLocation
chr8	3288274	3290585	2312	188 ENSBTAG00000035007	ENSBTAG00000035007	3816704	5330369	upstream	-528430	526119	NearestLocation
chr8	88378287	88379800	1514	189 ENSBTAG00000004767	ENSBTAG00000004767	88423429	88529462	downstream	151175	43629	NearestLocation
chr8	25912840	25916828	3989	190 ENSBTAG00000002997	ENSBTAG00000002997	25340759	25841063	upstream	-71777	71777	NearestLocation
chr8	91142479	91146100	3622	191 ENSBTAG00000019958	ENSBTAG00000019958	91124599	91132281	upstream	-10198	10198	NearestLocation
chr8	121768	123498	1731	192 ENSBTAG00000003124	ENSBTAG00000003124	30529	228065	inside	91239	91239	Overlapping
chr8	121768	123498	1731	192 ENSBTAG00000045882	ENSBTAG00000045882	119825	119943	downstream	1943	1825	NearestLocation
chr8	92536165	92537451	1287	193 ENSBTAG00000003137	ENSBTAG00000003137	92346242	92674692	inside	189923	137241	Overlapping
chr8	92536165	92537451	1287	193 ENSBTAG00000028898	ENSBTAG00000028898	92439947	92440065	downstream	96218	96100	NearestLocation
chr8	11968600	11974115	5516	194 ENSBTAG00000000555	ENSBTAG00000000555	11480118	11543046	upstream	-425554	425554	NearestLocation
chr8	94960915	94961878	964	195 ENSBTAG00000008772	ENSBTAG00000008772	95363016	95411560	upstream	-402101	401138	NearestLocation
chr8	38630030	38632211	2182	196 ENSBTAG00000020815	ENSBTAG00000020815	38569327	38636946	inside	6916	4735	NearestLocation
chr9	29233801	29237036	3236	197 ENSBTAG00000012946	ENSBTAG00000012946	29122564	29161606	upstream	-72195	72195	NearestLocation
chr9	78362050	78364014	1965	198 ENSBTAG00000045414	ENSBTAG00000045414	78077571	78077657	downstream	284479	284393	NearestLocation
chr9	70595816	70603807	7992	199 ENSBTAG00000020196	ENSBTAG00000020196	70588607	70673279	inside	7209	7209	NearestLocation
chr9	97744989	97746009	1021	200 ENSBTAG00000008540	ENSBTAG00000008540	97750746	97787561	upstream	-5757	4737	NearestLocation
chr9	37575018	37577229	2212	201 ENSBTAG00000002082	ENSBTAG00000002082	37022764	37026932	upstream	-548086	548086	NearestLocation
chr9	45082457	45089127	6671	202 ENSBTAG00000016281	ENSBTAG00000016281	45169675	45301623	upstream	-87218	80548	NearestLocation
chr9	24550964	24554707	3744	203 ENSBTAG00000012254	ENSBTAG00000012254	24538387	24539681	downstream	12577	11283	NearestLocation
chr9	96970209	96974505	4297	204 ENSBTAG00000003938	ENSBTAG00000003938	96950761	97044212	inside	19448	19448	NearestLocation
chrX	134398527	134405194	6668	205 ENSBTAG00000045809	ENSBTAG00000045809	134370954	134372211	downstream	27573	26316	NearestLocation
chrX	18975643	18984989	9347	206 ENSBTAG00000036257	ENSBTAG00000036257	18992483	18992947	upstream	-16840	7494	NearestLocation
chrX	108648780	108658088	9309	207 ENSBTAG00000017801	ENSBTAG00000017801	108396797	108424821	upstream	-223959	223959	NearestLocation
chrX	83184427	83191479	7053	208 ENSBTAG00000015848	ENSBTAG00000015848	83004459	83217747	inside	179968	26268	Overlapping
chrX	83184427	83191479	7053	208 ENSBTAG00000046092	ENSBTAG00000046092	83228463	83475076	upstream	-44036	36984	NearestLocation
chrX	108495205	108500572	5368	209 ENSBTAG00000017801	ENSBTAG00000017801	108396797	108424821	upstream	-70384	70384	NearestLocation
chrX	100087295	100092049	4755	210 ENSBTAG00000003418	ENSBTAG00000003418	100070406	100162454	inside	75159	16889	NearestLocation
chrX	147279410	147283203	3794	211 ENSBTAG00000027841	ENSBTAG00000027841	147554232	147826321	upstream	-274822	271029	NearestLocation
chrX	146838961	146841665	2705	212 ENSBTAG00000000207	ENSBTAG00000000207	146775607	146843115	inside	63354	1450	NearestLocation
chrX	19173989	19182971	8983	213 ENSBTAG00000047939	ENSBTAG00000047939	19076732	19117275	upstream	-56714	56714	NearestLocation
chrX	123927085	123930423	3339	214 ENSBTAG00000037469	ENSBTAG00000037469	123975693	123977484	downstream	50399	45270	NearestLocation
chrX	19138869	19142370	3502	215 ENSBTAG00000047939	ENSBTAG00000047939	19076732	19117275	upstream	-21594	21594	NearestLocation
chrX	30971480	30973037	1558	216 ENSBTAG00000034045	ENSBTAG00000034045	30989740	31029258	upstream	-18260	16703	NearestLocation
chrX	19153780	19155794	2015	217 ENSBTAG00000047939	ENSBTAG00000047939	19076732	19117275	upstream	-36505	36505	NearestLocation

## Sheet: CpG Island Annotation
space	start	end	width	start_position	end_position	insideFeature	distancetoFeature	shortestDistance	fromOverlappingOrNearest
chr1	139204261	139209578	5318	139155346	139156129	downstream	51574	48132	NearestLocation
chr1	57218977	57223992	5016	57178531	57178881	downstream	42953	40096	NearestLocation
chr1	45142373	45146301	3929	45091066	45091439	downstream	53271	50934	NearestLocation
chr1	135831742	135833929	2188	135848421	135848889	upstream	-15585	14492	NearestLocation
chr1	61603081	61604984	1904	61780206	61780658	upstream	-176174	175222	NearestLocation
chr1	116105209	116108689	3481	115896003	115896264	downstream	210946	208945	NearestLocation
chr1	157925699	157927305	1607	157925822	157927236	includeFeature	680	69	NearestLocation
chr1	57442018	57450966	8949	57568369	57568736	upstream	-121877	117403	NearestLocation
chr1	153213229	153214845	1617	153233515	153233988	upstream	-19478	18670	NearestLocation
chr1	124938140	124942641	4502	125883939	125886406	upstream	-943549	941298	NearestLocation
chr1	157472094	157473384	1291	157472219	157473180	includeFeature	520	125	NearestLocation
chr1	65322950	65326213	3264	65463062	65464915	upstream	-138480	136849	NearestLocation
chr1	34830448	34832592	2145	34706926	34708027	downstream	124594	122421	NearestLocation
chr1	153215166	153219230	4065	153233515	153233988	upstream	-16317	14285	NearestLocation
chr1	57553027	57554175	1149	57568369	57568736	upstream	-14768	14194	NearestLocation
chr1	13546261	13553255	6995	15364181	15364613	upstream	-1814423	1810926	NearestLocation
chr10	80007538	80008807	1270	80078424	80078957	upstream	-70252	69617	NearestLocation
chr10	49984390	49986802	2413	49917480	49917725	downstream	68116	66665	NearestLocation
chr10	77827234	77829644	2411	77830883	77832711	upstream	-2444	1239	NearestLocation
chr10	28468018	28473582	5565	28459390	28459823	downstream	11410	8195	NearestLocation
chr10	39688552	39690689	2138	40822790	40824897	upstream	-1133170	1132101	NearestLocation
chr10	90625040	90626538	1499	90634408	90634843	upstream	-8619	7870	NearestLocation
chr11	14312023	14313146	1124	14393162	14394138	upstream	-80578	80016	NearestLocation
chr11	79837577	79841604	4028	79497381	79498131	downstream	342209	339446	NearestLocation
chr11	107298529	107302282	3754	107298751	107299616	includeFeature	1655	222	NearestLocation
chr11	107303507	107308694	5188	107304362	107305285	includeFeature	1738	855	NearestLocation
chr11	97755105	97758962	3858	97674790	97675016	downstream	82244	80089	NearestLocation
chr11	79569704	79572648	2945	79497381	79498131	downstream	73795	71573	NearestLocation
chr11	65896800	65899215	2416	65813166	65813635	downstream	84842	83165	NearestLocation
chr11	80522877	80529053	6177	80261814	80262453	downstream	264151	260424	NearestLocation
chr11	107284147	107292675	8529	107284836	107285664	includeFeature	3575	689	NearestLocation
chr11	99113770	99120220	6451	99113117	99113738	downstream	3878	32	NearestLocation
chr11	107292819	107294792	1974	107290528	107291101	downstream	3278	1718	NearestLocation
chr12	65198131	65202281	4151	65266528	65267269	upstream	-66322	64247	NearestLocation
chr12	39224323	39228617	4295	40892294	40893236	upstream	-1665824	1663677	NearestLocation
chr12	79831776	79836764	4989	79869855	79870256	upstream	-35585	33091	NearestLocation
chr12	52674267	52677129	2863	52768993	52769671	upstream	-93295	91864	NearestLocation
chr12	26378323	26381337	3015	26467206	26468511	upstream	-87376	85869	NearestLocation
chr13	31597602	31605908	8307	31554362	31554666	downstream	47393	42936	NearestLocation
chr13	10754438	10756418	1981	10734228	10734845	downstream	21200	19593	NearestLocation
chr13	7749694	7752578	2885	7696867	7698301	downstream	54269	51393	NearestLocation
chr13	42173158	42175542	2385	42219207	42222618	upstream	-44857	43665	NearestLocation
chr14	83971151	83972327	1177	83970783	83971860	overlapEnd	956	368	NearestLocation
chr14	40544321	40548755	4435	40420486	40421549	downstream	126052	122772	NearestLocation
chr14	43041994	43045188	3195	42899373	42899596	downstream	144218	142398	NearestLocation
chr14	213558	216363	2806	214216	214914	includeFeature	744	658	NearestLocation
chr14	4916998	4924866	7869	5022719	5023181	upstream	-101787	97853	NearestLocation
chr14	1341337	1344029	2693	1361373	1361965	upstream	-18690	17344	NearestLocation
chr14	40406023	40408086	2064	40420486	40421549	upstream	-13432	12400	NearestLocation
chr14	33839571	33842192	2622	34040590	34041142	upstream	-199708	198398	NearestLocation
chr14	632772	633673	902	634363	634723	upstream	-1141	690	NearestLocation
chr14	443077	445452	2376	464014	464246	upstream	-19750	18562	NearestLocation
chr15	71059957	71064836	4880	70913476	70913700	downstream	148920	146257	NearestLocation
chr16	63153742	63159653	5912	63127694	63128311	downstream	29004	25431	NearestLocation
chr16	55857386	55858740	1355	55992424	55993309	upstream	-134361	133684	NearestLocation
chr16	23608929	23612541	3613	23350203	23350616	downstream	260532	258313	NearestLocation
chr16	77045960	77047363	1404	77045983	77047272	includeFeature	679	23	NearestLocation
chr16	36586157	36593468	7312	36194318	36195092	downstream	395494	391065	NearestLocation
chr16	55916571	55918572	2002	55992424	55993309	upstream	-74852	73852	NearestLocation
chr17	37120421	37123999	3579	37088426	37088749	downstream	33784	31672	NearestLocation
chr17	50199446	50204547	5102	50459926	50460274	upstream	-257930	255379	NearestLocation
chr17	23914312	23915464	1153	23530451	23530885	downstream	384437	383427	NearestLocation
chr17	269406	270828	1423	311398	312227	upstream	-41281	40570	NearestLocation
chr17	9726587	9732167	5581	9726180	9726462	downstream	3197	125	NearestLocation
chr17	37498261	37499691	1431	37088426	37088749	downstream	410550	409512	NearestLocation
chr18	11464160	11468734	4575	11488354	11488612	upstream	-21907	19620	NearestLocation
chr18	51267810	51273011	5202	51267328	51267546	downstream	3082	264	NearestLocation
chr18	30850147	30856572	6426	31104997	31105404	upstream	-251637	248425	NearestLocation
chr18	12644985	12647833	2849	12676619	12676928	upstream	-30210	28786	NearestLocation
chr19	61934321	61940989	6669	61948171	61948489	upstream	-10516	7182	NearestLocation
chr19	40584	42905	2322	1473037	1474287	upstream	-1431293	1430132	NearestLocation
chr2	137020947	137023707	2761	137021587	137023624	includeFeature	740	83	NearestLocation
chr2	136939995	136941061	1067	136940408	136940894	includeFeature	120	167	NearestLocation
chr2	136709610	136712023	2414	136709690	136711556	includeFeature	1126	80	NearestLocation
chr2	27698266	27699488	1223	27758231	27759500	upstream	-59354	58743	NearestLocation
chr2	100162501	100165375	2875	100306614	100307097	upstream	-142676	141239	NearestLocation
chr2	54120750	54123182	2433	54120824	54122057	includeFeature	1142	74	NearestLocation
chr2	70592700	70595167	2468	70592787	70595065	includeFeature	1147	87	NearestLocation
chr2	103754600	103755084	485	103847121	103847475	upstream	-92279	92037	NearestLocation
chr2	8751214	8753942	2729	8067366	8068487	downstream	685212	682727	NearestLocation
chr20	66337133	66340556	3424	66507113	66507393	upstream	-168269	166557	NearestLocation
chr20	23542244	23543916	1673	23460985	23461648	downstream	82095	80596	NearestLocation
chr20	2987196	2991911	4716	3063307	3071310	upstream	-73753	71396	NearestLocation
chr20	70553392	70554845	1454	70553650	70554624	includeFeature	468	221	NearestLocation
chr20	48551745	48560583	8839	49060027	49060374	upstream	-503863	499444	NearestLocation
chr20	14751719	14760522	8804	14745617	14746432	downstream	10503	5287	NearestLocation
chr21	41333080	41334403	1324	41612620	41613146	upstream	-278878	278217	NearestLocation
chr21	20113319	20114993	1675	20055767	20055972	downstream	58389	57347	NearestLocation
chr22	52821569	52824959	3391	52819676	52820967	downstream	3588	602	NearestLocation
chr22	15347004	15352175	5172	15345479	15346138	downstream	4111	866	NearestLocation
chr22	53682329	53688377	6049	53561661	53561919	downstream	123692	120410	NearestLocation
chr22	37917713	37920659	2947	37718794	37719075	downstream	200392	198638	NearestLocation
chr22	37930695	37937030	6336	37718794	37719075	downstream	215068	211620	NearestLocation
chr22	2865786	2869860	4075	2806772	2807856	downstream	61051	57930	NearestLocation
chr22	45491316	45493476	2161	45094113	45094845	downstream	398283	396471	NearestLocation
chr23	11375201	11377585	2385	11373353	11373876	downstream	3040	1325	NearestLocation
chr24	24948908	24950529	1622	25004259	25005470	upstream	-54541	53730	NearestLocation
chr24	24951322	24953225	1904	25004259	25005470	upstream	-51985	51034	NearestLocation
chr24	35456113	35458213	2101	35392342	35393603	downstream	64821	62510	NearestLocation
chr25	30365009	30369446	4438	30250377	30251100	downstream	116851	113909	NearestLocation
chr25	4825865	4831631	5767	4869669	4870005	upstream	-40921	38038	NearestLocation
chr25	36121112	36124205	3094	36129819	36130216	upstream	-7161	5614	NearestLocation
chr25	19008995	19012376	3382	19140898	19141268	upstream	-130212	128522	NearestLocation
chr26	51202625	51207169	4545	51207216	51207426	upstream	-2319	47	NearestLocation
chr26	17970502	17973081	2580	17901785	17902374	downstream	70007	68128	NearestLocation
chr26	17969315	17970486	1172	17901785	17902374	downstream	68115	66941	NearestLocation
chr26	40483235	40487477	4243	40346261	40346818	downstream	139095	136417	NearestLocation
chr26	47088694	47090814	2121	47024140	47024405	downstream	65614	64289	NearestLocation
chr26	46909264	46911541	2278	46866412	46866800	downstream	43990	42464	NearestLocation
chr27	35828888	35832902	4015	35916330	35916632	upstream	-85435	83428	NearestLocation
chr27	6209977	6214401	4425	6170652	6171267	downstream	41537	38710	NearestLocation
chr27	6857034	6862637	5604	6752564	6753653	downstream	107272	103381	NearestLocation
chr27	25153173	25160221	7049	25368247	25368743	upstream	-211550	208026	NearestLocation
chr27	1368508	1372261	3754	1305496	1305928	downstream	64888	62580	NearestLocation
chr27	35833073	35836144	3072	35916330	35916632	upstream	-81722	80186	NearestLocation
chr27	28502458	28504999	2542	28426508	28428416	downstream	77220	74042	NearestLocation
chr27	6278158	6280514	2357	6170652	6171267	downstream	108684	106891	NearestLocation
chr27	41474465	41475592	1128	41474576	41475416	includeFeature	452	111	NearestLocation
chr27	37444782	37447123	2342	37425916	37426474	downstream	20036	18308	NearestLocation
chr28	11985832	11987714	1883	12247319	12248834	upstream	-260546	259605	NearestLocation
chr28	40135642	40141488	5847	39754031	39754293	downstream	384534	381349	NearestLocation
chr28	31992798	32007184	14387	31351271	31351813	downstream	648720	640985	NearestLocation
chr28	43079045	43082446	3402	43095237	43096370	upstream	-14491	12791	NearestLocation
chr3	13904731	13908897	4167	13958234	13958436	upstream	-51420	49337	NearestLocation
chr3	121411598	121415462	3865	121411710	121414052	includeFeature	1820	112	NearestLocation
chr3	86719052	86726528	7477	86718565	86719010	downstream	4225	42	NearestLocation
chr3	90642746	90643878	1133	90296498	90296724	downstream	346814	346022	NearestLocation
chr3	75988187	75991493	3307	75967050	75968643	downstream	22790	19544	NearestLocation
chr3	119102986	119104009	1024	119106649	119106914	upstream	-3151	2640	NearestLocation
chr3	62177469	62178909	1441	62838996	62841648	upstream	-660807	660087	NearestLocation
chr3	85603507	85606642	3136	85176252	85177224	downstream	428822	426283	NearestLocation
chr3	86551931	86554453	2523	86526673	86527102	downstream	26519	24829	NearestLocation
chr3	32650122	32652301	2180	32512181	32513285	downstream	139031	136837	NearestLocation
chr3	86734235	86737196	2962	86718565	86719010	downstream	17151	15225	NearestLocation
chr3	69795271	69797473	2203	69913564	69916005	upstream	-117192	116091	NearestLocation
chr4	120642325	120646438	4114	120643975	120646142	includeFeature	407	296	NearestLocation
chr4	9117831	9121985	4155	9138501	9139245	upstream	-18593	16516	NearestLocation
chr4	120820388	120827258	6871	120829032	120829343	upstream	-5209	1774	NearestLocation
chr4	51990994	51996976	5983	52042064	52042910	upstream	-48079	45088	NearestLocation
chr4	28200191	28203641	3451	28456491	28456998	upstream	-254575	252850	NearestLocation
chr4	46195841	46204829	8989	46453421	46453747	upstream	-253086	248592	NearestLocation
chr4	12621260	12625401	4142	12633362	12633599	upstream	-10032	7961	NearestLocation
chr4	27755033	27761088	6056	27844149	27844873	upstream	-86089	83061	NearestLocation
chr4	98761987	98764931	2945	98864148	98864436	upstream	-100689	99217	NearestLocation
chr4	33090115	33091682	1568	33090467	33090679	includeFeature	431	352	NearestLocation
chr4	95950928	95953533	2606	96077575	96078956	upstream	-125345	124042	NearestLocation
chr4	35257831	35262261	4431	35563120	35564810	upstream	-303074	300859	NearestLocation
chr4	31346099	31347605	1507	31263890	31264818	downstream	82962	81281	NearestLocation
chr4	66548240	66552224	3985	66643011	66644201	upstream	-92779	90787	NearestLocation
chr4	30632334	30639033	6700	30838963	30839805	upstream	-203279	199930	NearestLocation
chr5	115975843	115982493	6651	115953602	115953816	downstream	25566	22027	NearestLocation
chr5	54080850	54089893	9044	54213800	54214289	upstream	-128428	123907	NearestLocation
chr5	90284107	90288417	4311	89916482	89917901	downstream	369780	366206	NearestLocation
chr5	104801367	104804223	2857	104742218	104743114	downstream	60577	58253	NearestLocation
chr5	56220620	56222202	1583	56222970	56223496	upstream	-1559	768	NearestLocation
chr5	47614810	47618002	3193	47856581	47856823	upstream	-240175	238579	NearestLocation
chr5	90275719	90279535	3817	89916482	89917901	downstream	361145	357818	NearestLocation
chr5	103558089	103561616	3528	103546358	103547283	downstream	13494	10806	NearestLocation
chr5	83594092	83596114	2023	83757227	83757450	upstream	-162124	161113	NearestLocation
chr6	108234777	108236942	2166	108234826	108236864	includeFeature	1034	49	NearestLocation
chr6	77982061	77987618	5558	78373857	78376578	upstream	-389017	386239	NearestLocation
chr6	56670962	56672792	1831	57266765	57267479	upstream	-594888	593973	NearestLocation
chr6	89209872	89216859	6988	89169511	89169818	downstream	43855	40054	NearestLocation
chr6	89216944	89221730	4787	89169511	89169818	downstream	49826	47126	NearestLocation
chr6	88823799	88825718	1920	88983612	88983891	upstream	-158854	157894	NearestLocation
chr6	56204160	56206322	2163	57266765	57267479	upstream	-1061524	1060443	NearestLocation
chr6	89204990	89209751	4762	89169511	89169818	downstream	37859	35172	NearestLocation
chr6	56557477	56559442	1966	57266765	57267479	upstream	-708305	707323	NearestLocation
chr6	89201933	89204887	2955	89169511	89169818	downstream	33899	32115	NearestLocation
chr6	10362466	10367940	5475	10053772	10054008	downstream	311431	308458	NearestLocation
chr6	114726718	114731920	5203	114763226	114763473	upstream	-33907	31306	NearestLocation
chr6	33081930	33083735	1806	33807803	33810157	upstream	-724971	724068	NearestLocation
chr6	110258127	110261220	3094	110178008	110178908	downstream	81666	79219	NearestLocation
chr7	110040992	110048416	7425	110110155	110110376	upstream	-65451	61739	NearestLocation
chr7	50890842	50893299	2458	50959783	50960068	upstream	-67713	66484	NearestLocation
chr7	80250271	80253761	3491	81193112	81193518	upstream	-941096	939351	NearestLocation
chr7	74640892	74643122	2231	74620715	74620917	downstream	21292	19975	NearestLocation
chr7	41481349	41484297	2949	41418966	41419661	downstream	63857	61688	NearestLocation
chr8	56849955	56855634	5680	56549749	56550133	downstream	303045	299822	NearestLocation
chr8	89372605	89378142	5538	90017643	90020089	upstream	-642269	639501	NearestLocation
chr8	6204897	6209570	4674	6388617	6388904	upstream	-181383	179047	NearestLocation
chr8	1181445	1184759	3315	1184926	1185300	upstream	-1824	167	NearestLocation
chr8	24916278	24925503	9226	24925642	24926184	upstream	-4752	139	NearestLocation
chr8	44633656	44637924	4269	44638049	44638373	upstream	-2259	125	NearestLocation
chr8	24880548	24883983	3436	24856640	24857234	downstream	25626	23314	NearestLocation
chr8	92832239	92834979	2741	92864114	92865371	upstream	-30505	29135	NearestLocation
chr8	99199470	99203893	4424	98981193	98981946	downstream	220489	217524	NearestLocation
chr8	3288274	3290585	2312	3814778	3816330	upstream	-525348	524193	NearestLocation
chr8	88378287	88379800	1514	88529242	88529752	upstream	-150198	149442	NearestLocation
chr8	25912840	25916828	3989	25498606	25499581	downstream	416228	413259	NearestLocation
chr8	91142479	91146100	3622	91131535	91132453	downstream	12755	10026	NearestLocation
chr8	121768	123498	1731	30319	31156	downstream	92314	90612	NearestLocation
chr8	92536165	92537451	1287	92687971	92688271	upstream	-151163	150520	NearestLocation
chr8	11968600	11974115	5516	12142501	12142708	upstream	-171143	168386	NearestLocation
chr8	94960915	94961878	964	95362370	95363221	upstream	-400974	400492	NearestLocation
chr8	38630030	38632211	2182	38641183	38641484	upstream	-10063	8972	NearestLocation
chr9	29233801	29237036	3236	29160841	29161902	downstream	74577	71899	NearestLocation
chr9	78362050	78364014	1965	78072122	78074146	downstream	290910	287904	NearestLocation
chr9	70595816	70603807	7992	70573311	70573593	downstream	26501	22223	NearestLocation
chr9	97744989	97746009	1021	97745161	97745870	includeFeature	338	139	NearestLocation
chr9	37575018	37577229	2212	37029080	37029534	downstream	547044	545484	NearestLocation
chr9	45082457	45089127	6671	45169428	45169931	upstream	-83636	80301	NearestLocation
chr9	24550964	24554707	3744	24445558	24448267	downstream	107278	102697	NearestLocation
chr9	96970209	96974505	4297	96980597	96980815	upstream	-8240	6092	NearestLocation
chrX	134398527	134405194	6668	134436687	134437063	upstream	-34827	31493	NearestLocation
chrX	18975643	18984989	9347	18968731	18969556	downstream	11585	6087	NearestLocation
chrX	108648780	108658088	9309	108624030	108624362	downstream	29404	24418	NearestLocation
chrX	83184427	83191479	7053	83228382	83228602	upstream	-40429	36903	NearestLocation
chrX	108495205	108500572	5368	108531477	108531739	upstream	-33589	30905	NearestLocation
chrX	100087295	100092049	4755	100162088	100162558	upstream	-72416	70039	NearestLocation
chrX	147279410	147283203	3794	147330291	147330508	upstream	-48985	47088	NearestLocation
chrX	146838961	146841665	2705	146841214	146842099	overlapStart	-901	434	NearestLocation
chrX	19173989	19182971	8983	19106154	19106515	downstream	72326	67474	NearestLocation
chrX	123927085	123930423	3339	125349473	125350137	upstream	-1420719	1419050	NearestLocation
chrX	19138869	19142370	3502	19106154	19106515	downstream	34466	32354	NearestLocation
chrX	30971480	30973037	1558	30989602	30990068	upstream	-17344	16565	NearestLocation
chrX	19153780	19155794	2015	19106154	19106515	downstream	48633	47265	NearestLocation
