# Supplementary material for: DNA methylation, microRNA expression profiles and their relationships with transcriptome in grass-fed and grain-fed Angus cattle rumen tissue
Source: PLoS One. 2019 Oct 17;14(10):e0214559. doi: 10.1371/journal.pone.0214559 (PMC6797229; doi:10.1371/journal.pone.0214559)
Supplement: S5 Table — (XLSX) [file pone.0214559.s007.xlsx]

## Sheet: Sheet1
DMRs	start	end	CPM-Grass_1	CPM-Grass_2	CPM-Grain_1	CPM-Grain_2	Corres_Genes	CPM-Grass_1	CPM-Grass_2	CPM-Grain_1	CPM-Grain_2	r-value	p-value
chr8	121768	123498	1302.79	965.664	833.224	889.165	ENSBTAG00000045882	5.55e-17	5.55e-17	5.55e-17	5.55e-17	/	/
chr17	269406	270828	1591.23	1129.97	949.764	1131.58	ENSBTAG00000005262	675.937	583.643	785.086	725.615	-0.347	0.653
chr8	1181445	1184759	2715.99	2017.01	1812.32	1909.6	ENSBTAG00000046795	0.136623	8.49902	0.734012	5.69351	-0.429	0.571
chr20	2987196	2991911	160.089	131.04	90.3782	84.3174	ENSBTAG00000034824	83.6934	117.362	107.032	121.068	-0.732	0.268
chr17	9726587	9732167	2274.37	1668.24	1476.18	1592.45	ENSBTAG00000042563	5.55e-17	5.55e-17	0	0.818563	-0.3	0.7
chr13	10754438	10756418	3062.39	2481.7	2217.44	2324.48	ENSBTAG00000000516	5.55e-17	5.55e-17	5.55e-17	5.55e-17	/	/
chr23	11375201	11377585	1231.03	951.552	794.377	870.96	ENSBTAG00000012069	28.888	33.0779	24.2613	50.5622	-0.189	0.811
chr4	12621260	12625401	3900.1	2985.7	2563.89	2788.22	ENSBTAG00000038030	5.55e-17	5.55e-17	5.55e-17	5.55e-17	/	/
chr20	14751719	14760522	1302.79	956.592	826.881	933.24	ENSBTAG00000009468	5.55e-17	5.55e-17	5.55e-17	5.55e-17	/	/
chr22	15347004	15352175	2464.82	1848.67	1631.56	1775.46	ENSBTAG00000006570	74.7997	29.9039	33.2534	27.2275	0.945	0.055
chr20	23542244	23543916	2842.96	2205.5	1963.74	2129.01	ENSBTAG00000044567	5.55e-17	5.55e-17	5.55e-17	5.55e-17	/	/
chr27	37444782	37447123	128.347	105.84	54.7026	72.8196	ENSBTAG00000033182	141.379	244.325	336.575	313.485	-0.971	0.029
chr7	41481349	41484297	78.6645	38.304	107.027	94.8571	ENSBTAG00000046066	79.3039	78.9617	54.352	39.244	-0.721	0.279
chr26	51202625	51207169	1718.2	1346.69	1186.02	1239.85	ENSBTAG00000009181	1093.74	462.027	1618.85	1429.6	-0.345	0.655
chr2	54120750	54123182	901.191	669.312	581.116	605.552	ENSBTAG00000047778	5.55e-17	5.55e-17	5.55e-17	5.55e-17	/	/
chr16	55916571	55918572	1697.5	1211.62	1036.18	1213.98	ENSBTAG00000038261	5.55e-17	5.55e-17	5.55e-17	5.55e-17	/	/
chr5	56220620	56222202	1131.66	894.096	769.007	826.885	ENSBTAG00000047374	5.55e-17	5.55e-17	2.36745	6.46052	-0.57	0.43
chr16	77045960	77047363	1927.97	1497.89	1351.71	1369.2	ENSBTAG00000001173	230.819	760.72	216.534	216.472	-0.071	0.929
chr3	86719052	86726528	1605.03	1214.64	939.458	1081.75	ENSBTAG00000030671	13.2366	138.656	0	16.9939	0.066	0.934
chr9	97744989	97746009	1392.5	1025.14	872.07	987.855	ENSBTAG00000008540	1.62585	8.51002	1.60583	1.58557	-0.128	0.872
chr2	137020947	137023707	1138.56	831.6	700.035	805.806	ENSBTAG00000046826	5.55e-17	5.55e-17	5.55e-17	5.55e-17	/	/
