# Supplementary material for: DNA methylation, microRNA expression profiles and their relationships with transcriptome in grass-fed and grain-fed Angus cattle rumen tissue
Source: PLoS One. 2019 Oct 17;14(10):e0214559. doi: 10.1371/journal.pone.0214559 (PMC6797229; doi:10.1371/journal.pone.0214559)
Supplement: S6 Table — (XLSX) [file pone.0214559.s008.xlsx]

## Sheet: Sheet1
Name	CPM-Grass_1	CPM-Grass_2	CPM-Grain_1	CPM-Grain_2	Coress_DMRs	start	end	CPM-Grass_1	CPM-Grass_2	CPM-Grain_1	CPM-Grain_2	r-value	p-value
ENSBTAG00000003124	203.271	226.2	33.9796	89.8723	chr8	121768	123498	1697.5	1211.62	1036.18	1213.98	0.637	0.363
ENSBTAG00000009739	5.55e-17	5.55e-17	0	1.64822	chr27	1368508	1372261	1812.04	1278.14	1159.06	1220.69	-0.326	0.674
ENSBTAG00000022751	0.0404633	1.06191	5.55e-17	5.55e-17	chr22	2865786	2869860	1919.69	1442.45	1285.91	1383.57	-0.119	0.881
ENSBTAG00000024801	18.6712	10.6892	14.6289	7.95769	chr20	2987196	2991911	2464.82	1848.67	1631.56	1775.46	0.681	0.319
ENSBTAG00000004231	5.55e-17	5.55e-17	5.55e-17	5.55e-17	chr27	6278158	6280514	1300.03	928.368	859.386	862.337	/	/
ENSBTAG00000018185	5.55e-17	5.55e-17	0.794793	0.784141	chr4	12621260	12625401	1718.2	1346.69	1186.02	1239.85	-0.77	0.23
ENSBTAG00000012361	619.495	157.948	796.436	780.945	chr3	13904731	13908897	2256.43	1666.22	1437.33	1531.13	-0.168	0.832
ENSBTAG00000018560	45.8956	10.7049	10.5406	8.78905	chr25	19008995	19012376	1882.43	1338.62	1198.7	1313.63	0.976	0.024
ENSBTAG00000001308	2.73895	0.012692	0.827553	0	chr21	20113319	20114993	658.297	515.088	439.206	449.373	0.84	0.16
ENSBTAG00000033313	6.00634	37.305	14.5678	17.6386	chr20	23542244	23543916	901.191	669.312	581.116	605.552	-0.436	0.564
ENSBTAG00000044179	0.0672883	2.1204	5.78385	0	chr2	27698266	27699488	906.711	653.184	540.684	603.636	-0.625	0.375
ENSBTAG00000006413	13.033	14.9396	4.77968	16.9158	chr10	28468018	28473582	2880.22	2161.15	1939.96	2076.32	0.26	0.74
ENSBTAG00000013078	25.9426	21.3506	7.18987	53.0488	chr4	30632334	30639033	3469.52	2622.82	2348.25	2554.43	0.099	0.901
ENSBTAG00000005072	5.55e-17	5.55e-17	5.55e-17	5.55e-17	chr13	31597602	31605908	3825.58	2862.72	2536.93	2666.54	/	/
ENSBTAG00000005997	1.67329	121.575	5.73263	1.52921	chr4	33090115	33091682	162.849	114.912	72.9368	87.1918	0.072	0.928
ENSBTAG00000008403	465.425	256.096	163.766	307.937	chr24	35456113	35458213	1290.37	965.664	823.71	894.914	0.93	0.07
ENSBTAG00000047767	5.55e-17	5.55e-17	5.55e-17	5.55e-17	chr25	36121112	36124205	1427	1084.61	913.295	997.436	/	/
ENSBTAG00000005410	17.185	7.49327	18.6631	13.5886	chr16	36586157	36593468	3526.1	2687.33	2417.22	2570.72	0.183	0.817
ENSBTAG00000000265	0.10131	4.24314	3.26349	1.554	chr22	37917713	37920659	1491.86	1110.82	990.989	1037.68	-0.715	0.285
ENSBTAG00000000265	0.10131	4.24314	3.26349	1.554	chr22	37930695	37937030	3457.1	2581.49	2318.91	2483.53	-0.749	0.251
ENSBTAG00000020815	92.1943	61.9015	166.292	101.771	chr8	38630030	38632211	1193.77	941.472	826.088	870.002	-0.463	0.533
ENSBTAG00000033122	1.63966	10.6393	1.58854	2.40722	chr8	44633656	44637924	2724.27	1984.75	1763.17	1929.72	-0.205	0.795
ENSBTAG00000010029	0.0404633	1.06191	5.55e-17	5.55e-17	chr22	45491316	45493476	848.748	645.12	557.332	595.012	-0.048	0.952
ENSBTAG00000000189	5.55e-17	5.55e-17	0	3.28791	chr4	46195841	46204829	4283.76	3367.73	3008.64	3138.91	-0.36	0.64
ENSBTAG00000031890	479.957	469.474	506.079	504.322	chr26	46909264	46911541	1018.5	741.888	658.809	698.493	-0.534	0.466
ENSBTAG00000031890	479.957	469.474	506.079	504.322	chr26	47088694	47090814	1367.66	1003.97	872.863	961.027	-0.538	0.462
ENSBTAG00000033726	5.55e-17	5.55e-17	0	18.6001	chr5	47614810	47618002	1743.04	1341.65	1173.33	1260.93	-0.315	0.685
ENSBTAG00000031001	1203.24	421.485	1472.03	1564.32	chr18	51267810	51273011	2409.62	1844.64	1608.57	1747.67	-0.164	0.836
ENSBTAG00000006161	145.592	139.78	88.3551	132.319	chr4	51990994	51996976	2950.61	2117.81	1953.44	2014.04	0.593	0.407
ENSBTAG00000018851	949.921	1869.32	1005.69	943.709	chr12	52674267	52677129	1418.72	1085.62	975.926	1017.56	-0.159	0.841
ENSBTAG00000002774	691.772	547.369	1032.46	875.546	chr22	52821569	52824959	1831.36	1341.65	1212.97	1249.43	-0.474	0.526
ENSBTAG00000021287	1.50926	2.13473	9.66185	21.6986	chr5	54080850	54089893	4494.91	3381.84	3032.43	3190.65	-0.582	0.418
ENSBTAG00000015065	5.55e-17	5.55e-17	5.55e-17	5.55e-17	chr1	57218977	57223992	2460.68	1839.6	1626.81	1686.35	/	/
ENSBTAG00000019332	5.55e-17	5.55e-17	0.827553	0	chr1	57442018	57450966	4605.32	3448.37	3145	3312.33	-0.485	0.515
ENSBTAG00000048057	52.0436	103.481	89.9945	108.244	chr1	65322950	65326213	1714.06	1240.85	1105.94	1215.9	-0.87	0.13
ENSBTAG00000001326	5.55e-17	5.55e-17	5.55e-17	5.55e-17	chr3	69795271	69797473	934.313	690.48	615.206	645.795	/	/
ENSBTAG00000020196	1.6635	572.9	0	4.10188	chr9	70595816	70603807	3800.74	2876.83	2567.06	2737.44	-0.143	0.857
ENSBTAG00000010395	967.013	661.539	798.83	1250.05	chr12	79831776	79836764	2916.11	2107.73	1905.87	2053.32	0.13	0.87
ENSBTAG00000015848	95.1828	107.766	158.971	124.242	chrX	83184427	83191479	3642.03	2720.59	2400.57	2634.92	-0.807	0.193
ENSBTAG00000002313	8.9097	148.255	51.946	27.1934	chr5	83594092	83596114	1032.3	791.28	695.278	727.237	-0.33	0.67
ENSBTAG00000013369	216.205	200.599	158.984	107.392	chr14	83971151	83972327	93.8453	106.848	45.1891	41.2005	0.88	0.12
ENSBTAG00000006507	5.55e-17	5.55e-17	47.136	11.1207	chr6	89201933	89204887	1381.46	1045.3	928.358	970.608	-0.613	0.387
ENSBTAG00000006507	5.55e-17	5.55e-17	47.136	11.1207	chr6	89204990	89209751	2136.36	1623.89	1460.32	1519.63	-0.602	0.398
ENSBTAG00000006507	5.55e-17	5.55e-17	47.136	11.1207	chr6	89209872	89216859	4835.79	3566.31	3088.71	3381.32	-0.647	0.353
ENSBTAG00000006507	5.55e-17	5.55e-17	47.136	11.1207	chr6	89216944	89221730	3251.46	2329.49	2100.9	2232.49	-0.585	0.415
ENSBTAG00000003137	5.55e-17	5.55e-17	5.55e-17	5.55e-17	chr8	92536165	92537451	592.054	447.552	385.297	392.842	/	/
ENSBTAG00000015358	2.96463	4.26647	0.794793	0.784141	chr8	92832239	92834979	1645.05	1171.3	1056.79	1130.62	0.422	0.578
ENSBTAG00000020844	86.5824	125.897	96.4789	121.88	chr8	92832239	92834979	1645.05	1171.3	1056.79	1130.62	-0.605	0.395
ENSBTAG00000010437	156.895	46.9806	128.153	98.5826	chr4	95950928	95953533	1571.91	1147.1	1046.48	1079.84	0.567	0.433
ENSBTAG00000003938	76.1963	23.5062	74.5351	182.075	chr9	96970209	96974505	2274.37	1679.33	1547.53	1619.28	-0.17	0.83
ENSBTAG00000023843	18.8892	37.3298	15.312	58.6269	chr11	97755105	97758962	2221.93	1685.38	1481.73	1575.2	-0.339	0.661
ENSBTAG00000015773	5.55e-17	5.55e-17	5.55e-17	5.55e-17	chr4	98761987	98764931	1440.8	1082.59	972.755	1004.14	/	/
ENSBTAG00000003418	1279.73	787.444	1213.3	1399.96	chrX	100087295	100092049	2307.49	1762.99	1560.21	1674.85	0.116	0.884
ENSBTAG00000012246	5.55e-17	5.55e-17	5.55e-17	5.55e-17	chr5	104801367	104804223	1943.15	1389.02	1213.76	1353.87	/	/
ENSBTAG00000019285	43.3636	70.411	90.8366	76.1394	chr7	110040992	110048416	3901.48	2923.2	2641.58	2778.64	-0.967	0.033
ENSBTAG00000017764	344.261	109.931	334.924	436.995	chr3	119102986	119104009	669.338	537.264	435.242	474.285	-0.143	0.857
ENSBTAG00000000207	34.806	110.937	84.4006	38.4089	chrX	146838961	146841665	942.593	721.728	592.215	678.372	-0.492	0.508
