# Supplementary material for: DNA methylation, microRNA expression profiles and their relationships with transcriptome in grass-fed and grain-fed Angus cattle rumen tissue
Source: PLoS One. 2019 Oct 17;14(10):e0214559. doi: 10.1371/journal.pone.0214559 (PMC6797229; doi:10.1371/journal.pone.0214559)
Supplement: S7 Table — (XLSX) [file pone.0214559.s009.xlsx]

## Sheet: 2-Supplemental Table5
	CPM-Grass1	CPM-Grass2	CPM-Grass3	CPM-Grain1	CPM-Grain2	CPM-Grain3	log2FC	log2CPM	PValue	FDR
bta-mir-122	26	0	11	565	8	4764	-7.38212	9.36055	0.00013166	0.0422627
bta-mir-655	0	0	0	10	9	9	-6.46196	1.50132	0.002801	0.449561
bta-mir-99b	678	1698	2775	1470	3010	1202	-0.249155	9.5227	0.721535	0.988147
bta-mir-99a	1142	4364	6207	3390	7313	4727	-0.695341	10.9127	0.340807	0.988147
bta-mir-98	684	231	742	894	773	930	-0.618884	8.49021	0.438209	0.988147
bta-mir-96	15	0	102	32	28	59	-0.605371	4.19805	0.58107	0.988147
bta-mir-95	41	7	80	46	52	43	-0.170504	4.39133	0.839544	0.988147
bta-mir-93	687	407	1432	831	1353	988	-0.397534	8.77413	0.594267	0.988147
bta-mir-92b	5	0	13	13	6	16	-1.269	2.24954	0.332291	0.988147
bta-mir-874	0	0	0	0	5	0	-3.42044	0.213993	0.162299	0.988147
bta-mir-7862	0	0	5	6	5	0	-1.19504	0.931245	0.619259	0.988147
bta-mir-7859	5	9	8	8	8	7	-0.165431	2.01024	0.886662	0.988147
bta-mir-7857	0	0	5	0	0	0	3.52341	0.220183	0.156083	0.988147
bta-mir-769	56	67	177	108	156	108	-0.478938	5.63122	0.470296	0.988147
bta-mir-760	7	10	12	6	0	6	0.889761	1.92415	0.540287	0.988147
bta-mir-744	0	7	19	8	5	18	-1.03565	2.30461	0.409057	0.988147
bta-mir-7-3	22	27	203	73	114	107	-0.676317	5.30969	0.402827	0.988147
bta-mir-7-2	22	27	203	73	114	106	-0.6686	5.30545	0.40787	0.988147
bta-mir-7-1	22	27	203	73	114	106	-0.668584	5.30545	0.407614	0.988147
bta-mir-677	29	0	19	34	49	30	-0.862185	3.70661	0.4054	0.988147
bta-mir-664b	49	94	71	69	68	28	0.443791	4.80309	0.505789	0.988147
bta-mir-6529a	30	48	81	26	106	17	0.281259	4.4052	0.692029	0.988147
bta-mir-6524	6	0	31	14	26	10	-0.528058	2.75484	0.628755	0.988147
bta-mir-6523a	0	0	7	7	7	5	-1.82914	1.3934	0.322939	0.988147
bta-mir-6522	7	0	10	0	6	0	2.12967	1.27789	0.349741	0.988147
bta-mir-652	75	102	211	103	209	146	-0.408128	5.97411	0.545234	0.988147
bta-mir-6517	0	5	6	9	7	13	-1.94294	1.89234	0.172671	0.988147
bta-mir-6123	0	5	6	5	0	6	-0.760646	1.25882	0.706684	0.988147
bta-mir-6120	18	0	21	13	14	43	-1.0516	3.27664	0.371586	0.988147
bta-mir-6119	16	33	106	44	51	68	-0.545683	4.58554	0.481799	0.988147
bta-mir-582	5	0	7	0	10	11	-0.890093	1.68708	0.643036	0.988147
bta-mir-574	9	9	11	11	12	10	-0.193183	2.40776	0.838463	0.988147
bta-mir-543	0	0	10	5	5	6	-1.2566	1.39759	0.509809	0.988147
bta-mir-532	352	269	1027	449	784	554	-0.271051	7.99634	0.709795	0.988147
bta-mir-505	8	6	42	11	12	26	-0.337594	3.08434	0.727781	0.988147
bta-mir-504	9	15	32	8	24	13	0.18158	2.96801	0.828404	0.988147
bta-mir-500	0	8	0	5	8	0	-0.544394	1.16634	0.811054	0.988147
bta-mir-499	63	134	241	96	157	85	0.212446	5.77161	0.734476	0.988147
bta-mir-497	76	95	158	110	248	77	-0.293622	5.7498	0.637817	0.988147
bta-mir-495	26	17	21	27	38	28	-0.415423	3.66266	0.590341	0.988147
bta-mir-494	10	18	62	29	40	46	-0.771958	3.97163	0.316222	0.988147
bta-mir-493	20	0	22	17	36	20	-0.558975	3.21301	0.602277	0.988147
bta-mir-491	5	7	8	0	8	0	1.79134	1.4547	0.325931	0.988147
bta-mir-490	534	2054	1783	692	1987	351	0.618473	8.8931	0.382318	0.988147
bta-mir-487b	0	0	8	11	9	12	-2.52636	1.88091	0.126285	0.988147
bta-mir-486	16	10	27	13	21	16	0.0551442	3.05419	0.948487	0.988147
bta-mir-484	11	32	43	40	32	47	-0.849352	4.00464	0.253105	0.988147
bta-mir-455	145	32	540	289	299	459	-0.932038	7.14579	0.290202	0.988147
bta-mir-454	0	0	12	0	6	5	-0.498395	1.26139	0.82843	0.988147
bta-mir-452	65	26	139	60	86	58	0.141501	5.04209	0.849566	0.988147
bta-mir-451	39	33	152	106	167	125	-1.05857	5.53633	0.145072	0.988147
bta-mir-450b	69	78	137	64	104	48	0.426353	5.19893	0.51387	0.988147
bta-mir-450a-2	29	101	82	53	67	41	0.23791	4.75509	0.723002	0.988147
bta-mir-450a-1	29	101	82	53	67	41	0.237831	4.75509	0.723931	0.988147
bta-mir-433	0	0	0	0	5	0	-3.41939	0.213993	0.164161	0.988147
bta-mir-432	12	0	11	8	12	6	0.144821	2.12819	0.915603	0.988147
bta-mir-429	195	0	1224	330	237	603	-0.332037	7.64785	0.790467	0.988147
bta-mir-4286-2	0	8	8	0	0	0	5.18497	0.932559	0.0469567	0.988147
bta-mir-4286-1	0	8	8	0	0	0	5.18469	0.932559	0.0477829	0.988147
bta-mir-425	57	78	156	91	140	63	-0.0500522	5.38873	0.939043	0.988147
bta-mir-424	23	21	10	19	13	17	0.215807	3.12702	0.812427	0.988147
bta-mir-423	862	1065	2802	1120	1520	1515	-0.0962007	9.38369	0.896982	0.988147
bta-mir-411c	14	11	37	32	52	20	-0.718258	3.62698	0.328626	0.988147
bta-mir-411b	0	8	0	0	5	0	0.914463	0.769378	0.738959	0.988147
bta-mir-411a	28	122	163	120	202	153	-0.934695	5.84435	0.162647	0.988147
bta-mir-410	5	0	12	0	12	9	-0.426473	1.81214	0.813318	0.988147
bta-mir-409a	0	5	9	5	11	10	-1.36054	1.85618	0.342848	0.988147
bta-mir-382	19	5	22	9	38	17	-0.25421	3.13021	0.784097	0.988147
bta-mir-381	107	44	262	201	310	232	-0.950126	6.46723	0.205192	0.988147
bta-mir-380	16	15	19	8	28	8	0.421285	2.89549	0.622677	0.988147
bta-mir-379	109	91	243	229	318	231	-0.904614	6.53742	0.194602	0.988147
bta-mir-378d	90	41	180	128	119	128	-0.391158	5.75821	0.589597	0.988147
bta-mir-378c	2694	489	3758	2775	2269	2724	-0.170592	10.2626	0.841976	0.988147
bta-mir-378b	20	6	20	12	15	12	0.367793	2.83714	0.6956	0.988147
bta-mir-378-2	27997	6502	46704	26970	27912	27126	-0.0427462	13.6865	0.958414	0.988147
bta-mir-378-1	27632	6337	45465	26626	27373	26684	-0.0469981	13.6612	0.954189	0.988147
bta-mir-376e	0	6	11	0	11	7	-0.537094	1.68537	0.766377	0.988147
bta-mir-376b	0	0	0	0	6	9	-5.81338	0.935968	0.0382672	0.988147
bta-mir-375	22	18	84	45	51	12	0.230487	4.04044	0.754683	0.988147
bta-mir-374a	69	135	434	213	317	216	-0.531519	6.613	0.448646	0.988147
bta-mir-370	6	9	24	5	7	20	-0.277484	2.59331	0.791299	0.988147
bta-mir-369	6	12	52	32	42	28	-0.848604	3.67262	0.276431	0.988147
bta-mir-3660	0	5	0	0	0	0	3.70508	0.229939	0.147356	0.988147
bta-mir-363	7	0	7	0	5	10	-0.250674	1.57438	0.901117	0.988147
bta-mir-362	0	10	11	6	12	7	-0.595589	1.99028	0.651591	0.988147
bta-mir-3613a	23	9	42	28	25	33	-0.358089	3.69376	0.66178	0.988147
bta-mir-361	41	113	186	105	101	106	-0.222955	5.58295	0.742657	0.988147
bta-mir-3533	0	0	6	5	5	5	-1.7862	1.19601	0.370791	0.988147
bta-mir-34a	116	34	221	163	183	194	-0.646669	6.18952	0.403742	0.988147
bta-mir-345	17	40	167	47	64	72	-0.206493	4.87914	0.791481	0.988147
bta-mir-3432a-2	89	70	158	135	195	128	-0.541786	5.88284	0.425177	0.988147
bta-mir-3432a-1	86	67	150	133	189	124	-0.563523	5.83487	0.393949	0.988147
bta-mir-3431	90	127	405	217	343	207	-0.513638	6.6279	0.455074	0.988147
bta-mir-342	47	83	89	69	102	65	-0.18167	5.08732	0.780521	0.988147
bta-mir-340	0	0	18	13	7	11	-1.4017	2.0936	0.364912	0.988147
bta-mir-33a	7	7	18	10	13	14	-0.420981	2.53317	0.655244	0.988147
bta-mir-339b	40	132	133	85	149	112	-0.433921	5.57988	0.515561	0.988147
bta-mir-339a	139	586	546	373	501	343	-0.19033	7.46287	0.780899	0.988147
bta-mir-338	6	5	12	6	9	10	-0.293404	2.09597	0.800157	0.988147
bta-mir-335	10	15	16	9	19	10	0.119609	2.68123	0.88983	0.988147
bta-mir-331	13	106	79	43	71	23	0.40592	4.5196	0.56784	0.988147
bta-mir-330	0	0	11	0	0	8	-0.776298	1.12482	0.786171	0.988147
bta-mir-328	19	44	43	19	25	25	0.398249	3.75185	0.581372	0.988147
bta-mir-326	5	22	15	19	31	19	-0.87967	3.10985	0.284574	0.988147
bta-mir-324	0	27	30	7	16	19	-0.143598	2.942	0.892373	0.988147
bta-mir-320a-2	507	276	447	395	512	299	0.240828	7.61293	0.741641	0.988147
bta-mir-320a-1	507	275	447	395	512	299	0.24001	7.61247	0.742985	0.988147
bta-mir-32	130	55	383	161	289	293	-0.637959	6.67731	0.418446	0.988147
bta-mir-31	203	6	535	120	113	130	0.848722	6.4057	0.387815	0.988147
bta-mir-30f	62	133	178	139	290	172	-0.837025	6.15331	0.197363	0.988147
bta-mir-30e	1502	2713	5184	3404	5151	2841	-0.423936	10.5276	0.542328	0.988147
bta-mir-30d	1338	2916	6116	4351	5382	3258	-0.543712	10.6841	0.438879	0.988147
bta-mir-30c	742	1110	2095	1309	2739	1020	-0.363281	9.2887	0.597345	0.988147
bta-mir-30b	989	1570	2155	1377	2661	1250	-0.183354	9.49058	0.792167	0.988147
bta-mir-30a	4728	5540	15092	13932	18872	14829	-1.11741	12.4279	0.127878	0.988147
bta-mir-301a	0	0	12	7	6	7	-1.31143	1.60989	0.481417	0.988147
bta-mir-29d	77	175	113	122	153	56	0.214152	5.64559	0.732432	0.988147
bta-mir-29c	100	290	230	118	287	98	0.311208	6.28266	0.62281	0.988147
bta-mir-29b-2	70	153	200	106	214	100	-0.0712508	5.90167	0.911047	0.988147
bta-mir-29b-1	70	154	199	106	214	100	-0.0708109	5.90187	0.91153	0.988147
bta-mir-29a	1549	1289	2911	1216	2729	1374	0.146864	9.6847	0.840443	0.988147
bta-mir-296	46	49	28	33	52	24	0.402459	4.18732	0.583595	0.988147
bta-mir-2904-3	11	10	17	8	24	18	-0.449066	2.84757	0.616362	0.988147
bta-mir-2904-2	11	10	17	8	24	18	-0.449083	2.84757	0.617155	0.988147
bta-mir-2904-1	11	10	17	8	24	18	-0.449089	2.84757	0.617439	0.988147
bta-mir-2887-2	9	0	16	8	0	10	0.13672	2.00857	0.936919	0.988147
bta-mir-2887-1	9	0	16	8	0	10	0.136689	2.00857	0.936994	0.988147
bta-mir-28	275	387	512	459	594	238	-0.0712838	7.46729	0.913753	0.988147
bta-mir-27b	66427	38888	136885	79852	103131	63932	-0.0366485	15.1684	0.960442	0.988147
bta-mir-27a	6062	2052	11062	5953	8023	7139	-0.197903	11.6473	0.803818	0.988147
bta-mir-26b	1496	1601	9831	3998	6238	5866	-0.729061	11.0586	0.364809	0.988147
bta-mir-26a-2	15620	26478	84152	57140	85702	64085	-1.0232	14.5687	0.167919	0.988147
bta-mir-26a-1	15620	26475	84149	57140	85700	64085	-1.02325	14.5686	0.16723	0.988147
bta-mir-25	1033	326	2833	1496	2114	1690	-0.480808	9.49922	0.559176	0.988147
bta-mir-2484	156	60	330	552	327	518	-1.54823	7.32892	0.0576731	0.988147
bta-mir-2483	0	5	0	0	0	0	3.70521	0.229939	0.14692	0.988147
bta-mir-2478	7	0	54	6	19	7	0.754762	2.80941	0.517538	0.988147
bta-mir-2448	0	0	7	0	5	0	0.539376	0.697943	0.839698	0.988147
bta-mir-2440	37	0	19	19	27	19	0.193002	3.3663	0.863262	0.988147
bta-mir-2431	0	0	9	0	7	0	0.444479	0.910917	0.871948	0.988147
bta-mir-2424	13	0	9	8	11	12	-0.296248	2.26263	0.821141	0.988147
bta-mir-2419	0	0	9	0	10	10	-1.79028	1.5137	0.415331	0.988147
bta-mir-2411	36	18	195	269	108	229	-1.73559	6.10083	0.0422007	0.988147
bta-mir-24-1	27	24	40	34	54	34	-0.399751	4.04109	0.578605	0.988147
bta-mir-2404-2	0	5	16	15	5	31	-2.09443	2.65879	0.0854924	0.988147
bta-mir-23b	1772	3497	7347	5082	4723	4056	-0.412281	10.9096	0.564766	0.988147
bta-mir-23a	3632	2101	10616	5586	3523	5362	-0.109632	11.2286	0.889431	0.988147
bta-mir-2399	0	5	7	0	9	0	0.582168	1.14575	0.795057	0.988147
bta-mir-2387	8	7	37	22	12	25	-0.608635	3.16144	0.507146	0.988147
bta-mir-2336	6	8	31	10	20	21	-0.544683	2.93768	0.54851	0.988147
bta-mir-2332	188	42	197	398	279	267	-1.00762	6.80415	0.211235	0.988147
bta-mir-2318	0	0	7	0	0	0	3.95734	0.376506	0.127571	0.988147
bta-mir-2316	0	0	5	0	0	0	3.52323	0.220183	0.156495	0.988147
bta-mir-2299	7	0	18	10	15	6	-0.243833	2.23915	0.844033	0.988147
bta-mir-2285x	0	0	5	0	0	0	3.5231	0.220183	0.156775	0.988147
bta-mir-2285u	0	0	0	0	5	0	-3.41768	0.213993	0.167245	0.988147
bta-mir-2285t	16	0	19	0	47	41	-1.2966	3.34702	0.340814	0.988147
bta-mir-2285q	0	0	11	5	8	0	-0.311163	1.27328	0.886627	0.988147
bta-mir-2285p	45	17	118	55	84	51	-0.136199	4.78596	0.858368	0.988147
bta-mir-2285o-5	16	15	23	26	35	29	-0.781152	3.51989	0.311938	0.988147
bta-mir-2285o-4	16	15	23	26	35	30	-0.806321	3.53263	0.295501	0.988147
bta-mir-2285o-3	15	13	22	26	30	27	-0.786847	3.41612	0.314932	0.988147
bta-mir-2285o-2	15	13	22	26	30	26	-0.759368	3.40248	0.333168	0.988147
bta-mir-2285o-1	7	9	11	8	13	9	-0.188575	2.28779	0.848794	0.988147
bta-mir-2285k-5	9	14	47	22	36	29	-0.605633	3.57637	0.435809	0.988147
bta-mir-2285k-4	0	0	14	5	8	11	-1.45112	1.80601	0.412204	0.988147
bta-mir-2285k-3	9	14	46	21	34	25	-0.475908	3.49609	0.54326	0.988147
bta-mir-2285k-2	9	14	46	21	34	25	-0.476093	3.49609	0.544229	0.988147
bta-mir-2285j-2	0	0	6	0	5	0	0.338318	0.638407	0.898362	0.988147
bta-mir-2285j-1	0	0	6	0	5	0	0.338279	0.638407	0.898269	0.988147
bta-mir-2285i	0	0	5	0	0	0	3.52297	0.220183	0.157066	0.988147
bta-mir-2285g-3	5	0	8	9	10	12	-1.31104	2.01115	0.356969	0.988147
bta-mir-2285g-2	5	0	8	9	10	12	-1.3111	2.01115	0.35629	0.988147
bta-mir-2285g-1	5	0	8	9	10	12	-1.31096	2.01115	0.35781	0.988147
bta-mir-2285e-2	0	0	0	0	0	5	-4.65431	0.264177	0.106853	0.988147
bta-mir-2285b-2	0	0	27	7	25	9	-0.941566	2.41472	0.482002	0.988147
bta-mir-2285b-1	0	0	29	8	25	9	-0.878049	2.46611	0.510129	0.988147
bta-mir-2285aa	20	10	53	21	27	27	-0.0414265	3.62689	0.95913	0.988147
bta-mir-2284z-7	5	12	6	0	12	12	-0.293687	2.07325	0.833493	0.988147
bta-mir-2284z-6	5	12	6	0	12	12	-0.293633	2.07325	0.833369	0.988147
bta-mir-2284z-5	5	12	7	0	12	12	-0.248509	2.09557	0.857654	0.988147
bta-mir-2284z-4	5	12	6	0	12	12	-0.293693	2.07325	0.833505	0.988147
bta-mir-2284z-3	5	12	6	0	12	12	-0.293842	2.07325	0.833844	0.988147
bta-mir-2284z-2	5	12	6	0	12	12	-0.293944	2.07325	0.834078	0.988147
bta-mir-2284z-1	5	12	6	0	12	12	-0.294052	2.07325	0.834328	0.988147
bta-mir-2284y-7	67	40	144	53	108	51	0.281777	5.09668	0.690186	0.988147
bta-mir-2284y-6	67	40	144	53	108	51	0.28178	5.09668	0.690472	0.988147
bta-mir-2284y-5	67	40	144	53	107	51	0.286344	5.09447	0.688017	0.988147
bta-mir-2284y-4	69	44	141	53	103	49	0.355598	5.08944	0.609547	0.988147
bta-mir-2284y-3	68	40	143	54	107	51	0.285709	5.1	0.68588	0.988147
bta-mir-2284y-2	67	40	144	53	107	51	0.28632	5.09447	0.685115	0.988147
bta-mir-2284y-1	67	40	144	53	108	51	0.281792	5.09668	0.691802	0.988147
bta-mir-2284x	911	737	2345	802	1840	852	0.179029	9.07285	0.805297	0.988147
bta-mir-2284w	14	11	30	12	15	16	0.192458	2.98899	0.824286	0.988147
bta-mir-2284ab	0	0	13	7	0	5	-0.661852	1.36397	0.769311	0.988147
bta-mir-2284aa-4	0	0	5	0	8	0	-0.49811	0.751618	0.851994	0.988147
bta-mir-2284aa-3	0	0	5	0	8	0	-0.498132	0.751618	0.852895	0.988147
bta-mir-2284aa-2	0	0	0	0	8	0	-4.02115	0.438931	0.122788	0.988147
bta-mir-2284aa-1	0	0	0	0	8	0	-4.02207	0.438931	0.120791	0.988147
bta-mir-224	111	36	228	155	182	121	-0.290861	5.98443	0.697573	0.988147
bta-mir-223	6	0	5	0	24	37	-2.53427	2.6871	0.0912199	0.988147
bta-mir-222	40	11	45	23	56	47	-0.329483	4.17097	0.694255	0.988147
bta-mir-22	5854	13655	15101	6511	9278	7025	0.404781	12.0278	0.563686	0.988147
bta-mir-218-2	126	205	452	284	696	427	-1.03874	7.32367	0.140751	0.988147
bta-mir-218-1	126	205	452	284	696	427	-1.03875	7.32367	0.141215	0.988147
bta-mir-217	31	24	63	64	27	32	-0.158651	4.2277	0.834114	0.988147
bta-mir-216b	0	0	12	16	6	7	-1.75247	1.88506	0.29207	0.988147
bta-mir-216a	0	0	15	16	0	11	-1.60648	1.94472	0.413889	0.988147
bta-mir-215	43	45	469	149	500	107	-0.543867	6.3611	0.498439	0.988147
bta-mir-214	65	113	121	81	123	72	0.0668982	5.41266	0.918844	0.988147
bta-mir-211	0	0	0	0	0	6	-4.91671	0.353124	0.0975497	0.988147
bta-mir-21	63793	20087	161560	78320	131936	149776	-0.78893	15.5811	0.34061	0.988147
bta-mir-20a	448	249	1855	633	1135	1086	-0.484582	8.67131	0.548564	0.988147
bta-mir-206	280	23	24	19	41	22	2.69121	5.40687	0.013545	0.988147
bta-mir-205	7896	99	20304	7093	7308	10742	-0.0872966	12.0772	0.935856	0.988147
bta-mir-204	123	90	176	134	189	244	-0.69554	6.3107	0.348827	0.988147
bta-mir-200c	1406	22	7018	1970	2160	3764	-0.401425	10.3159	0.718943	0.988147
bta-mir-200b	977	19	4192	1835	1428	2608	-0.617626	9.77767	0.57336	0.988147
bta-mir-200a	2416	99	17329	5228	7371	11111	-0.816248	11.7183	0.451063	0.988147
bta-mir-19b-2	534	134	458	377	428	461	-0.0541249	7.68914	0.947473	0.988147
bta-mir-19b	534	134	458	377	428	461	-0.0541238	7.68914	0.947511	0.988147
bta-mir-19a	17	15	53	23	48	40	-0.599838	3.91353	0.426606	0.988147
bta-mir-199c	100	238	508	154	582	302	-0.517026	7.04038	0.470853	0.988147
bta-mir-199b	829	618	3012	1740	2674	2391	-0.878612	9.74485	0.264595	0.988147
bta-mir-197	56	132	148	88	101	66	0.255271	5.42317	0.695471	0.988147
bta-mir-196b	0	0	0	0	5	0	-3.41733	0.213993	0.167898	0.988147
bta-mir-195	289	353	404	472	557	252	-0.187745	7.42476	0.779384	0.988147
bta-mir-194-1	77	181	534	254	504	417	-0.964022	7.17134	0.191784	0.988147
bta-mir-193b	659	677	1078	402	707	436	0.642574	8.23232	0.356627	0.988147
bta-mir-191	386	789	1381	704	1148	800	-0.278364	8.55701	0.685508	0.988147
bta-mir-190a	0	0	10	6	15	0	-1.04561	1.51427	0.615827	0.988147
bta-mir-18a	8	9	23	10	13	14	-0.123196	2.6641	0.892733	0.988147
bta-mir-186	685	1561	2731	923	2802	1070	-0.0369791	9.36937	0.958364	0.988147
bta-mir-185	211	167	476	304	319	300	-0.259265	7.09777	0.715111	0.988147
bta-mir-1839	317	161	610	271	456	277	0.125847	7.3107	0.863239	0.988147
bta-mir-183	147	0	410	181	135	250	-0.336308	6.50589	0.769753	0.988147
bta-mir-182	89	0	231	142	69	148	-0.443417	5.78338	0.686465	0.988147
bta-mir-181d	22	52	67	29	115	24	-0.151342	4.40753	0.827971	0.988147
bta-mir-181c	33	79	103	49	96	25	0.372855	4.73856	0.5722	0.988147
bta-mir-181b-2	44	56	163	74	137	63	-0.158319	5.24833	0.81619	0.988147
bta-mir-181b-1	44	56	163	74	137	63	-0.15831	5.24833	0.816034	0.988147
bta-mir-181a-2	607	1250	2206	895	1814	1182	-0.155303	9.15611	0.825758	0.988147
bta-mir-181a-1	607	1250	2206	895	1814	1182	-0.1553	9.15611	0.825416	0.988147
bta-mir-17	174	85	597	212	370	462	-0.640426	7.23012	0.43402	0.988147
bta-mir-16b	224	157	388	220	401	301	-0.307754	7.03972	0.667406	0.988147
bta-mir-16a	212	168	404	222	375	299	-0.2824	7.02458	0.688524	0.988147
bta-mir-15b	32	23	94	47	58	88	-0.72088	4.77255	0.363495	0.988147
bta-mir-15a	21	14	82	32	41	33	-0.0830849	4.06035	0.914512	0.988147
bta-mir-155	19	9	81	28	110	82	-1.2826	4.63862	0.136041	0.988147
bta-mir-154c	36	28	70	40	51	73	-0.533402	4.59113	0.493435	0.988147
bta-mir-152	1436	1436	3624	2035	3782	1358	-0.0934788	9.90448	0.895805	0.988147
bta-mir-151	2785	863	5174	3473	4753	2584	-0.217489	10.5355	0.782497	0.988147
bta-mir-150	15	24	25	7	48	54	-1.03223	3.81318	0.233278	0.988147
bta-mir-149	27	34	44	36	38	57	-0.553678	4.25723	0.46608	0.988147
bta-mir-148b	558	518	2620	882	2327	1053	-0.352939	9.0982	0.642409	0.988147
bta-mir-148a	22374	8542	47211	33420	39574	45035	-0.761361	13.9578	0.343964	0.988147
bta-mir-147	182	0	556	282	225	635	-1.09163	7.35272	0.372219	0.988147
bta-mir-146b	56	35	137	73	218	286	-1.65909	6.07963	0.0440114	0.988147
bta-mir-146a	111	122	243	189	714	452	-1.60759	7.12335	0.0312523	0.988147
bta-mir-1468	96	58	344	157	184	221	-0.500219	6.35213	0.511395	0.988147
bta-mir-145	23873	97244	44646	37600	65445	13836	0.603315	14.1989	0.398152	0.988147
bta-mir-144	0	0	13	0	0	0	4.78388	0.760631	0.0924953	0.988147
bta-mir-1434	66	0	14	12	19	25	0.917368	3.66864	0.451397	0.988147
bta-mir-143	848553	2344140	2112995	1803797	2600307	590953	0.16739	19.3881	0.800716	0.988147
bta-mir-142	75	19	279	110	364	385	-1.55073	6.63123	0.0847029	0.988147
bta-mir-141	114	0	449	252	267	396	-1.08703	6.89068	0.346413	0.988147
bta-mir-140	1171	1192	2553	1544	2699	1439	-0.229458	9.60463	0.747869	0.988147
bta-mir-139	177	533	348	289	496	196	0.0996629	7.15987	0.879196	0.988147
bta-mir-1388	10	0	17	12	18	13	-0.628322	2.55474	0.581612	0.988147
bta-mir-136	0	0	9	0	23	10	-2.21232	1.87669	0.263191	0.988147
bta-mir-1343	13	33	44	17	44	20	0.054771	3.65621	0.938304	0.988147
bta-mir-134	0	0	0	0	9	0	-4.17431	0.506251	0.117588	0.988147
bta-mir-133b	53	278	43	42	105	23	1.25949	5.24748	0.105657	0.988147
bta-mir-133a-2	1768	5406	2209	1214	3338	682	1.03331	9.97246	0.161498	0.988147
bta-mir-133a-1	1768	5405	2209	1214	3338	682	1.03318	9.97237	0.161502	0.988147
bta-mir-132	0	6	11	11	16	7	-1.26198	2.10467	0.302933	0.988147
bta-mir-130a	25	31	101	49	59	52	-0.295554	4.5614	0.685632	0.988147
bta-mir-1307	129	92	466	146	126	147	0.41754	6.35373	0.570826	0.988147
bta-mir-1306	5	9	28	8	11	5	0.650344	2.41099	0.491549	0.988147
bta-mir-1296	6	5	11	9	10	5	-0.0801384	2.02145	0.944153	0.988147
bta-mir-129-2	11	0	19	6	8	6	0.623367	2.14092	0.64619	0.988147
bta-mir-129-1	11	0	19	6	8	6	0.623375	2.14092	0.647163	0.988147
bta-mir-128-2	47	84	227	102	96	110	-0.153788	5.61721	0.825437	0.988147
bta-mir-128-1	55	102	301	130	119	148	-0.209926	5.97632	0.769258	0.988147
bta-mir-1271	182	69	319	285	196	273	-0.525729	6.75438	0.49656	0.988147
bta-mir-127	341	357	1236	718	1251	848	-0.742827	8.4465	0.30528	0.988147
bta-mir-126	1960	1313	7830	4454	5694	6340	-0.912141	11.0631	0.257742	0.988147
bta-mir-125b-2	244	1414	1266	780	1120	723	-0.126718	8.58633	0.857209	0.988147
bta-mir-125b-1	246	1407	1268	782	1119	730	-0.134348	8.58979	0.848798	0.988147
bta-mir-125a	310	1820	1851	896	1505	700	0.144493	8.88112	0.838347	0.988147
bta-mir-1249	0	0	0	0	12	6	-5.71686	1.05014	0.0335637	0.988147
bta-mir-1248-2	6	0	36	25	14	28	-1.14461	3.14384	0.305194	0.988147
bta-mir-1248-1	6	0	36	25	14	28	-1.14466	3.14384	0.305589	0.988147
bta-mir-1246	63	13	44	83	126	93	-1.07935	5.09927	0.191596	0.988147
bta-mir-1-2	8465	13395	20103	9354	18170	4050	0.550111	12.2852	0.427646	0.988147
bta-mir-1-1	8465	13395	20103	9354	18170	4050	0.550111	12.2852	0.426164	0.988147
bta-mir-10b	2616	1082	4941	3433	4301	3544	-0.433571	10.6105	0.577891	0.988147
bta-mir-107	176	185	399	214	269	224	-0.0359229	6.79771	0.957848	0.988147
bta-mir-106b	115	109	354	170	307	315	-0.740476	6.73522	0.312108	0.988147
bta-mir-106a	0	0	30	10	14	16	-1.05621	2.50693	0.437116	0.988147
bta-mir-103-2	1027	1487	2860	1605	2382	1525	-0.172177	9.63275	0.807713	0.988147
bta-mir-103-1	1027	1487	2860	1605	2382	1525	-0.172176	9.63275	0.80714	0.988147
bta-mir-101-2	4913	3767	15028	8927	12643	9791	-0.586176	12.0128	0.434581	0.988147
bta-mir-101-1	4823	3688	14803	8736	12439	9608	-0.583775	11.9865	0.43534	0.988147
bta-mir-100	3140	10681	15562	9059	16867	6292	-0.260553	12.0018	0.707338	0.988147
bta-let-7i	3025	2547	8862	3784	8316	4567	-0.300677	11.1396	0.683987	0.988147
bta-let-7g	5691	4223	18767	7355	13259	8094	-0.142848	12.0214	0.847759	0.988147
bta-let-7f-2	5832	5156	20146	8053	13988	8124	-0.0956087	12.1	0.896291	0.988147
bta-let-7f-1	5729	5054	19836	7938	13762	7993	-0.097326	12.0764	0.8946	0.988147
bta-let-7e	232	313	629	346	472	331	-0.116266	7.41869	0.864174	0.988147
bta-let-7d	345	287	751	308	467	388	0.120494	7.60574	0.866335	0.988147
bta-let-7c	633	598	1384	800	1269	839	-0.227025	8.69566	0.748216	0.988147
bta-mir-660	189	159	562	189	410	231	0.030298	6.97785	0.96546	0.990136
bta-mir-485	0	0	5	0	5	0	0.104241	0.576164	0.968648	0.990242
bta-let-7b	5271	2811	8439	4426	5413	5531	0.0259623	11.3314	0.972923	0.991455
bta-mir-92a-2	1323	770	4764	1232	2345	2092	0.00146509	9.86705	0.998557	0.998557
bta-mir-92a-1	1375	789	4935	1287	2440	2193	-0.01204	9.92488	0.988154	0.998557
bta-mir-421	25	21	39	23	44	22	0.00569987	3.74048	0.9937	0.998557
bta-mir-374b	701	853	1123	798	1304	656	0.00364505	8.65615	0.995735	0.998557
bta-mir-221	205	55	475	131	321	240	-0.0101008	6.77669	0.989978	0.998557
bta-mir-10a	8887	16734	33412	16507	34589	8602	0.0110489	12.9283	0.986969	0.998557
