# Supplementary material for: DNA methylation, microRNA expression profiles and their relationships with transcriptome in grass-fed and grain-fed Angus cattle rumen tissue
Source: PLoS One. 2019 Oct 17;14(10):e0214559. doi: 10.1371/journal.pone.0214559 (PMC6797229; doi:10.1371/journal.pone.0214559)
Supplement: S8 Table — (XLS) [file pone.0214559.s010.xls]

## Sheet: Sheet1
GO terms	Observed*	P
Biological process
GO:0050794~regulation of cellular process	152	8.72052e-14
GO:0050789~regulation of biological process	156	6.3228e-13
GO:0065007~biological regulation	160	1.35348e-11
GO:0007275~multicellular organismal development	68	6.40057e-10
GO:0032502~developmental process	72	1.27154e-09
GO:0051171~regulation of nitrogen compound metabolic process	74	1.90797e-08
GO:0019222~regulation of metabolic process	87	2.15255e-08
GO:0031326~regulation of cellular biosynthetic process	76	2.22477e-08
GO:0009889~regulation of biosynthetic process	76	2.71566e-08
GO:0019219~regulation of nucleobase, nucleoside, nucleotide and nucleic acid metabolic process	73	3.24839e-08
GO:0080090~regulation of primary metabolic process	80	5.34938e-08
GO:0048519~negative regulation of biological process	47	5.39992e-08
GO:0031323~regulation of cellular metabolic process	82	6.38614e-08
GO:0051173~positive regulation of nitrogen compound metabolic process	26	6.41209e-08
GO:0010556~regulation of macromolecule biosynthetic process	73	7.68405e-08
GO:0009653~anatomical structure morphogenesis	36	9.36496e-08
GO:0060255~regulation of macromolecule metabolic process	80	9.84173e-08
GO:0045935~positive regulation of nucleobase, nucleoside, nucleotide and nucleic acid metabolic process	25	1.45878e-07
GO:0045449~regulation of transcription	68	2.1123e-07
GO:0048523~negative regulation of cellular process	42	2.98495e-07
GO:0031328~positive regulation of cellular biosynthetic process	26	3.37004e-07
GO:0010468~regulation of gene expression	72	3.81192e-07
GO:0048731~system development	52	4.18904e-07
GO:0009891~positive regulation of biosynthetic process	26	4.20289e-07
GO:0048522~positive regulation of cellular process	46	4.55237e-07
GO:0048856~anatomical structure development	55	4.78918e-07
GO:0032501~multicellular organismal process	75	9.43205e-07
GO:0045941~positive regulation of transcription	22	1.31583e-06
GO:0048513~organ development	44	2.43199e-06
GO:0009790~embryonic development	24	2.48676e-06
GO:0010628~positive regulation of gene expression	22	2.84311e-06
GO:0031325~positive regulation of cellular metabolic process	27	3.5173e-06
GO:0048518~positive regulation of biological process	48	3.60546e-06
GO:0007167~enzyme linked receptor protein signaling pathway	17	5.03586e-06
GO:0031327~negative regulation of cellular biosynthetic process	20	5.59803e-06
GO:0010557~positive regulation of macromolecule biosynthetic process	23	7.02981e-06
GO:0031324~negative regulation of cellular metabolic process	22	8.83102e-06
GO:0010605~negative regulation of macromolecule metabolic process	22	8.83102e-06
GO:0009890~negative regulation of biosynthetic process	20	8.85423e-06
GO:0009892~negative regulation of metabolic process	23	9.66955e-06
GO:0009893~positive regulation of metabolic process	27	1.07967e-05
GO:0007399~nervous system development	25	1.26764e-05
GO:0006464~protein modification process	51	1.28062e-05
GO:0016043~cellular component organization	56	1.37111e-05
GO:0045934~negative regulation of nucleobase, nucleoside, nucleotide and nucleic acid metabolic process	18	1.37339e-05
GO:0043687~post-translational protein modification	45	1.40924e-05
GO:0051172~negative regulation of nitrogen compound metabolic process	18	1.60909e-05
GO:0010558~negative regulation of macromolecule biosynthetic process	19	1.67688e-05
GO:0010629~negative regulation of gene expression	18	1.88023e-05
GO:0006355~regulation of transcription, DNA-dependent	49	2.16911e-05
GO:0016481~negative regulation of transcription	17	2.23203e-05
GO:0051252~regulation of RNA metabolic process	49	3.42735e-05
GO:0043412~biopolymer modification	51	4.60608e-05
GO:0045944~positive regulation of transcription from RNA polymerase II promoter	16	4.61404e-05
GO:0010604~positive regulation of macromolecule metabolic process	24	6.72865e-05
GO:0006357~regulation of transcription from RNA polymerase II promoter	21	7.65136e-05
GO:0051254~positive regulation of RNA metabolic process	17	7.98597e-05
GO:0045893~positive regulation of transcription, DNA-dependent	17	7.98597e-05
GO:0045892~negative regulation of transcription, DNA-dependent	14	7.99615e-05
GO:0006793~phosphorus metabolic process	39	8.39964e-05
GO:0006796~phosphate metabolic process	39	8.39964e-05
GO:0051253~negative regulation of RNA metabolic process	14	8.71515e-05
GO:0048667~cell morphogenesis involved in neuron differentiation	10	0.000122771
GO:0048699~generation of neurons	16	0.000172254
GO:0022008~neurogenesis	17	0.000176753
GO:0048869~cellular developmental process	37	0.000181796
GO:0030030~cell projection organization	13	0.000197529
GO:0007411~axon guidance	7	0.000260537
GO:0045595~regulation of cell differentiation	16	0.000272061
GO:0007409~axonogenesis	9	0.000292542
GO:0032990~cell part morphogenesis	10	0.000311383
GO:0048598~embryonic morphogenesis	13	0.000319885
GO:0030182~neuron differentiation	13	0.000345507
GO:0030154~cell differentiation	35	0.000380039
GO:0031175~neuron projection development	10	0.000384636
GO:0048812~neuron projection morphogenesis	9	0.000421558
GO:0032989~cellular component morphogenesis	13	0.000501254
GO:0009792~embryonic development ending in birth or egg hatching	15	0.000505646
GO:0007169~transmembrane receptor protein tyrosine kinase signaling pathway	11	0.000517021
GO:0000904~cell morphogenesis involved in differentiation	10	0.000520692
GO:0048468~cell development	18	0.000621349
GO:0007389~pattern specification process	11	0.000725802
GO:0048858~cell projection morphogenesis	9	0.000817858
GO:0042127~regulation of cell proliferation	20	0.000855546
GO:0048666~neuron development	11	0.000999638
GO:0009987~cellular process	195	0.00110925
GO:0030902~hindbrain development	5	0.00120521
GO:0016310~phosphorylation	30	0.00143985
GO:0043009~chordate embryonic development	14	0.00149243
GO:0000122~negative regulation of transcription from RNA polymerase II promoter	10	0.00151323
GO:0000902~cell morphogenesis	11	0.00156432
GO:0006928~cell motion	13	0.00205896
GO:0007264~small GTPase mediated signal transduction	14	0.00229763
GO:0009887~organ morphogenesis	16	0.0026933
GO:0006468~protein amino acid phosphorylation	26	0.00295063
GO:0035295~tube development	10	0.00318981
GO:0050793~regulation of developmental process	18	0.00320996
GO:0044267~cellular protein metabolic process	63	0.0036711
GO:0060541~respiratory system development	7	0.00375733
GO:0051239~regulation of multicellular organismal process	23	0.00401505
GO:0009966~regulation of signal transduction	24	0.00492224
GO:0009952~anterior/posterior pattern formation	7	0.00610498
GO:0007420~brain development	9	0.00648022
GO:0003002~regionalization	8	0.00658103
GO:0030900~forebrain development	7	0.00667949
GO:0048646~anatomical structure formation involved in morphogenesis	12	0.00734771
GO:0009888~tissue development	17	0.00745827
GO:0010646~regulation of cell communication	25	0.00811558
GO:0040008~regulation of growth	11	0.00887126
GO:0007178~transmembrane receptor protein serine/threonine kinase signaling pathway	6	0.00903276
GO:0045596~negative regulation of cell differentiation	8	0.00943513
GO:0044260~cellular macromolecule metabolic process	94	0.00993268
Cellular component
GO:0005622~intracellular	231	5.74529e-09
GO:0044424~intracellular part	204	7.65464e-07
GO:0043231~intracellular membrane-bounded organelle	156	1.46066e-05
GO:0043227~membrane-bounded organelle	156	1.64107e-05
GO:0005634~nucleus	101	2.87754e-05
GO:0043229~intracellular organelle	170	0.000114577
GO:0043226~organelle	170	0.000121407
GO:0044451~nucleoplasm part	18	0.000736885
GO:0005654~nucleoplasm	19	0.00179573
GO:0005938~cell cortex	9	0.00205518
GO:0005623~cell	290	0.00235984
GO:0044464~cell part	290	0.00235984
GO:0043005~neuron projection	9	0.00363673
GO:0042995~cell projection	16	0.00417077
GO:0045202~synapse	12	0.00561137
GO:0005794~Golgi apparatus	22	0.0060273
GO:0005737~cytoplasm	130	0.00609613
GO:0005667~transcription factor complex	9	0.00784935
Molecullar function
GO:0005488~binding	314	2.95065e-11
GO:0030528~transcription regulator activity	50	5.25566e-07
GO:0005515~protein binding	176	1.94698e-06
GO:0043565~sequence-specific DNA binding	27	1.44162e-05
GO:0003700~transcription factor activity	33	3.45115e-05
GO:0008134~transcription factor binding	14	0.000251539
GO:0008270~zinc ion binding	68	0.000360724
GO:0046914~transition metal ion binding	74	0.00683644
GO:0003677~DNA binding	49	0.00812524
GO:0016563~transcription activator activity	10	0.00917625
