# Supplementary material for: DNA methylation, microRNA expression profiles and their relationships with transcriptome in grass-fed and grain-fed Angus cattle rumen tissue
Source: PLoS One. 2019 Oct 17;14(10):e0214559. doi: 10.1371/journal.pone.0214559 (PMC6797229; doi:10.1371/journal.pone.0214559)
Supplement: S9 Table — (XLSX) [file pone.0214559.s011.xlsx]

## Sheet: Sheet1
DEmiRNAs	CPM-Grass1	CPM-Grass2	CPM-Grass3	CPM-Grain1	CPM-Grain2	CPM-Grain3	DEGs	CPM-Grass-1	CPM-Grass-2	CPM-Grain-1	CPM-Grain-2	r-value	p-value
bta-mir-122	26	0	11	565	8	4764	ENSBTAG00000000561	65.1258	593.186	11.3646	7.97505	-0.396	0.604
bta-mir-122	26	0	11	565	8	4764	ENSBTAG00000002356	68.0087	644.4	42.1981	26.4045	-0.366	0.634
bta-mir-655	0	0	0	10	9	9	ENSBTAG00000007216	5.55e-17	5.55e-17	73.136	6.29642	0.698	0.302
bta-mir-655	0	0	0	10	9	9	ENSBTAG00000046803	31.3308	0.0288918	428.242	327.098	0.991	0.009
bta-mir-655	0	0	0	10	9	9	ENSBTAG00000009997	0.130066	7.43431	124.101	91.3627	0.988	0.012
bta-mir-655	0	0	0	10	9	9	ENSBTAG00000045895	8.57573	4.28774	141.133	104.192	0.989	0.011
bta-mir-655	0	0	0	10	9	9	ENSBTAG00000020126	412.386	1066.95	133.009	114.629	-0.796	0.204
bta-mir-655	0	0	0	10	9	9	ENSBTAG00000001826	219.29	728.711	77.8865	48.0514	-0.747	0.253
bta-mir-655	0	0	0	10	9	9	ENSBTAG00000036078	82.3427	206.97	7.21757	20.9148	-0.83	0.17
bta-mir-655	0	0	0	10	9	9	ENSBTAG00000019870	472.896	1041.34	82.7447	56.0766	-0.859	0.141
bta-mir-655	0	0	0	10	9	9	ENSBTAG00000014169	30.517	155.739	8.1561	3.13634	-0.698	0.302
bta-mir-655	0	0	0	10	9	9	ENSBTAG00000004838	78.0433	243.241	18.7919	0.700257	-0.782	0.218
bta-mir-655	0	0	0	10	9	9	ENSBTAG00000011779	83.8618	1205.62	38.9115	40.076	-0.605	0.395
bta-mir-655	0	0	0	10	9	9	ENSBTAG00000004948	287.067	1828.74	60.8193	56.1025	-0.674	0.326
bta-mir-655	0	0	0	10	9	9	ENSBTAG00000001754	261.124	6490.32	172.739	169.965	-0.587	0.413
bta-mir-655	0	0	0	10	9	9	ENSBTAG00000039483	513.345	5191.83	98.9363	93.79	-0.638	0.362
